# Supplementary material for: The Status and Research Progress of Cadmium Pollution in Rice- (Oryza sativa L.) and Wheat- (Triticum aestivum L.) Cropping Systems in China: A Critical Review
Source: Toxics. 2022 Dec 16;10(12):794. doi: 10.3390/toxics10120794 (PMC9783001; doi:10.3390/toxics10120794)
Supplement: Supplementary file 1 [file toxics-10-00794-s001.zip]

Archive with 1 entries (1 files):
- Supplementary Materials-10465 articles.xlsx
