# Supplementary material for: The Status and Research Progress of Cadmium Pollution in Rice- (Oryza sativa L.) and Wheat- (Triticum aestivum L.) Cropping Systems in China: A Critical Review
Source: Toxics. 2022 Dec 16;10(12):794. doi: 10.3390/toxics10120794 (PMC9783001; doi:10.3390/toxics10120794)
Supplement: Supplementary file 1 [file toxics-10-00794-s001.zip › Supplementary Materials-10465 articles.xlsx]

## Sheet: first_sheet
	年份	WOS核心集被引频次	标题	作者关键词	附加关键词	期刊	作者简称	机构	国家	作者全称	WOS类别WC	研究方向SC	近180天使用次数	2013年至今使用次数	被引频次合计	论文页数	引用的参考文献数	出版日期	基金资助机构	通讯作者	通讯机构	通讯国家
	2003	4	Productivity And K-Supplying Power Change By An Eight-Season Potash Application In Different Patterns On Two Paddy Soils	Potash Application Patterns;K-Supplying Power;Paddy Soil;Rice-Wheat Rotation	缺失字段	Geoderma	Chen, Xq;Zhou, Jm;Wang, Hy	Chinese Acad Sci	Peoples R China	Chen, Xq;Zhou, Jm;Wang, Hy	Soil Science	Agriculture	0	5	5	5	13	JUL	缺	Zhou, Jm (通讯作者)，Chinese Acad Sci, Inst Soil Sci, Beijing St E, Nanjing 210008, Peoples R China.
	2019	18	Assessing The Effects Of Land Use Change From Rice To Vegetable On Soil Structural Quality Using X-Ray Ct	Land Use Change;Soil Structure;Macropore;X-Ray Ct;Rice/Wheat Rotation;Open Field Vegetable;Plastic-Greenhouse Vegetable	Macropore Characteristics;Excessive Application;Pore Characteristics;Physical-Properties;Cropping Systems;Wheat Rotation;Paddy Soils;Greenhouse;Fertilization;Acidification	Soil & Tillage Research	Wang, My;Xu, Sx;Kong, C;Zhao, Yc;Shi, Xz;Guo, Nj	Chinese Acad Sci	Peoples R China	Wang, Meiyan;Xu, Shengxiang;Kong, Chao;Zhao, Yongcun;Shi, Xuezheng;Guo, Naijia	Soil Science	Agriculture	14	75	19	75	39	DEC	National Nature Science Foundation Of China [41401240, 41571209];National Key Research And Development Program Of China [2018Yfc1800201, 2017Yfc0503906];135 Plan And Frontier Fields Program Of Institute Of Soil Science [Issasip1627]	Zhao, Yc (通讯作者)，Chinese Acad Sci, Inst Soil Sci, 71 East Beijing Rd, Nanjing 210008, Jiangsu, Peoples R China.
	2020	4	Viable Weed Seed Density And Diversity In Soil And Crop Productivity Under Conservation Agriculture Practices In Rice-Based Cropping Systems	Rice Establishment Practices;Weed Diversity Indices;Weed Emergence Pattern;Weed Dominance;Yield	Long-Term Tillage;Rotation;Size;Establishment;Residue;Yield	Crop Protection	Nandan, R;Singh, V;Kumar, V;Singh, Ss;Hazra, Kk;Nath, Cp;Malik, Rk;Poonia, Sp	Agr Technol Applicat Res Inst;Naini Agr Inst;Int Maize & Wheat Improvement Ctr Cimmyt;Int Rice Res Inst;Icar Indian Inst Pulses Res	Philippines;India	Nandan, Rajiv;Singh, Vikram;Kumar, Virender;Singh, S S;Hazra, K K;Nath, C P;Malik, R K;Poonia, S P	Agronomy	Agriculture	5	13	4	13	23	OCT	Cereal Systems Initiative For South Asia (Csisa);Research Complex For Eastern Region	Nath, Cp (通讯作者)，Icar Indian Inst Pulses Res, Kanpur 208024, Uttar Pradesh, India.
	2008	56	Nitrogen Supply In Rice-Based Cropping Systems As Affected By Crop Residue Management	缺失字段	Use Efficiency;Irrigated Rice;Soil Properties;Straw;Wheat;Yield	Soil Science Society Of America Journal	Thuy, Nh;Shan, Yh;Bijay-Singh;Wang, Kr;Cai, Zc;Yadvinder-Singh;Buresh, Rj	Tien Giang Dept Sci & Technol;Punjab Agr Univ;Int Rice Res Inst;Chinese Acad Sci;Yangzhou Univ	India;Vietnam;Philippines;Peoples R China	Thuy, Nguyen Hong;Shan, Yuhua;Bijay-Singh;Wang, Kairong;Cai, Zucong;Yadvinder-Singh;Buresh, Roland J	Soil Science	Agriculture	2	45	63	45	35	MAR-APR	缺	Buresh, Rj (通讯作者)，Int Rice Res Inst, Dapo Box 7777, Manila, Philippines.
	2021	12	Changes In Soil Organic Carbon Status And Microbial Community Structure Following Biogas Slurry Application In A Wheat-Rice Rotation	Digestate;Soil Organic Carbon;Labile Organic Carbon;Recalcitrant Organic Carbon;Microbial Community Structure;Network Analysis	Anaerobic-Digestion;Bacterial Community;Matter;Labile;Fertilization;Dynamics;Impacts;Network;Growth;Manure	Science Of The Total Environment	Tang, Yf;Luo, Lm;Carswell, A;Misselbrook, T;Shen, Jh;Han, Jg	Cofco Meat Jiangsu Co Ltd;Sustainable Agr Sci;Nanjing Forestry Univ	England;Peoples R China	Tang, Yifan;Luo, Liming;Carswell, Alison;Misselbrook, Tom;Shen, Jianhua;Han, Jiangang	Environmental Sciences	Environmental Sciences & Ecology	52	178	14	178	53	FEB 25	National Key Research And Development Program Of China [2017Yfc0505803];Priority Academic Programdevelopment Of Jiangsu Higher Education Institutions (Papd);Doctorate Fellowship Foundation Of Nanjing Forestry University;Jiangsu Agricultural Science And Technology Innovation Fund (Jastif) [Cx (16) 1003-8];Uk Biotechnology And Biological Sciences Research Council [Bbs/E/C/000I0320];Uk Natural Envir…	Han, Jg (通讯作者)，Nanjing Forestry Univ, Coll Biol & Environm, Nanjing 210037, Peoples R China.
	2019	62	Impact Of Conservation Tillage In Rice-Based Cropping Systems On Soil Aggregation, Carbon Pools And Nutrients	Carbon Fractions;Carbon Stabilization;Grain Yield;Soil Aggregate;Soil Available Nutrients;Zero-Till Direct Seeded Rice	Indo-Gangetic Plains;Organic-Matter;Wheat Rotation;Residue Management;Amendments;Fractions;Dynamics;Sequestration;Emissions;Sustainability	Geoderma	Nandan, R;Singh, V;Singh, Ss;Kumar, V;Hazra, Kk;Nath, Cp;Poonia, S;Malik, Rk;Bhattacharyya, R;Mcdonald, A	Int Maize & Wheat Improvement Ctr Cimmyt;Indian Agr Res Inst;Irri;Iipr;Shuats	Nepal;Philippines;India	Nandan, Rajiv;Singh, Vikram;Singh, Sati Shankar;Kumar, Virender;Hazra, Kali Krishna;Nath, Chaitanya Prasad;Poonia, Shishpal;Malik, Ram Kanwar;Bhattacharyya, Ranjan;Mcdonald, Andrew	Soil Science	Agriculture	10	76	64	76	52	APR 15	United States Agency For International Development (Usaid);Bill & Melinda Gates Foundation	Hazra, Kk (通讯作者)，Iipr, Icar, Kanpur, Uttar Pradesh, India.
	2015	42	Mapping Paddy Rice Planting Area In Wheat-Rice Double-Cropped Areas Through Integration Of Landsat-8 Oli, Modis, And Palsar Images	缺失字段	Land Fragmentation;Rubber Plantations;Water-Resources;Mekong Delta;China;Agriculture;Productivity;Patterns;Classification;Cultivation	Scientific Reports	Wang, J;Xiao, Xm;Qin, Yw;Dong, Jw;Zhang, Gl;Kou, Wl;Jin, C;Zhou, Yt;Zhang, Y	Univ Oklahoma;Southwest Forestry Univ;Fudan Univ	Usa;Peoples R China	Wang, Jie;Xiao, Xiangming;Qin, Yuanwei;Dong, Jinwei;Zhang, Geli;Kou, Weili;Jin, Cui;Zhou, Yuting;Zhang, Yao	Multidisciplinary Sciences	Science & Technology - Other Topics	4	87	48	87	59	MAY 12	National Aeronautics And Space Administration [Nnx11Aj35G, Nnx14Ad78G];Us National Science Foundation [Iia-1301789];National Institutes Of Health (Nih) Niaid [1R01Ai101028-01A1];National Institute Of Allergy And Infectious Diseases [R01Ai101028] Funding Source: Nih Reporter	Wang, J (通讯作者)，Univ Oklahoma, Dept Microbiol & Plant Biol, Norman, Ok 73019 Usa.
	2003	14	Effects Of Farmyard Manure, Fertilizers And Green Manuring In Rice-Wheat Systems In Bhutan: Results From A Long-Term Experiment	缺失字段	缺失字段	Experimental Agriculture	Chettri, Gb;Ghimiray, M;Floyd, Cn	Natl Soil Serv Ctr;Rnr Rc Bajo	Bhutan	Chettri, Gb;Ghimiray, M;Floyd, Cn	Agronomy	Agriculture	2	15	15	15	17	APR	缺	Chettri, Gb (通讯作者)，Minist Agr, Dept Res & Dev Serv, Thimphu, Bhutan.
	2020	30	Residual Effects Of Frequently Available Organic Amendments On Cadmium Bioavailability And Accumulation In Wheat	Cadmium;Organic Amendments;Immobilization;Rhb;Wheat	Triticum-Aestivum L.;Heavy-Metals;Reduced Cadmium;Biochar;Growth;Rice;Toxicity;Yield;Soil;Cd	Chemosphere	Rehman, Mzu;Zafar, M;Waris, Aa;Rizwan, M;Ali, S;Sabir, M;Usman, M;Ayub, Ma;Ahmad, Z	Univ Agr Faisalabad;China Med Univ;Islamia Univ;Govt Coll Univ	Pakistan;Peoples R China	Rehman, Muhammad Zia Ur;Zafar, Mehwish;Waris, Aisha A;Rizwan, Muhammad;Ali, Shafaqat;Sabir, Muhammad;Usman, Muhammad;Ayub, Muhammad Ashar;Ahmad, Zahoor	Environmental Sciences	Environmental Sciences & Ecology	13	72	30	72	43	APR	University Of Agriculture Faisalabad	Rizwan, M;Ali, S (通讯作者)，Govt Coll Univ, Dept Environm Sci & Engn, Faisalabad 38000, Pakistan.
	2015	39	Yield And Potassium Use Efficiency Of Cotton With Wheat Straw Incorporation And Potassium Fertilization On Soils With Various Conditions In The Wheat-Cotton Rotation System	Cotton;Potassium Replacement;Potassium Uptake;Potassium Use Efficiency;Soil Available Potassium;Wheat Straw Incorporation	Water-Use Efficiency;Rice Straw;Residue Management;Crop Productivity;Nutrient Balances;Nitrogen Inputs;Loess Plateau;Grain-Yield;Quality;Maize	Field Crops Research	Sui, N;Zhou, Zg;Yu, Cr;Liu, Rx;Yang, Cq;Zhang, F;Song, Gl;Meng, Yl	Nanjing Agr Univ;Jiangsu Acad Agr Sci	Peoples R China	Sui, Ning;Zhou, Zhiguo;Yu, Chaoran;Liu, Ruixian;Yang, Changqin;Zhang, Fan;Song, Guanglei;Meng, Yali	Agronomy	Agriculture	11	119	46	119	64	FEB 15	National Natural Science Foundation Of China [31371583];Special Fund For Agro-Scientific Research In The Public Interest [201203096]	Meng, Yl (通讯作者)，Nanjing Agr Univ, Key Lab Crop Physiol & Ecol, Minist Agr, Nanjing 210095, Peoples R China.
	2020	6	Multi-Year Weed Community Dynamics And Rice Yields As Influenced By Tillage, Crop Establishment, And Weed Control: Implications For Rice-Maize Rotations In The Eastern Gangetic Plains	Zero Tillage;Direct Seeding;Shannon-Weiner Diversity Index;Integrated Weed Management;Rank Abundance	Conservation Agriculture;River Floodplain;Management;Systems;Productivity;Herbicides;Duration;Nitrogen;Growth;India	Crop Protection	Hossain, K;Timsina, J;Johnson, De;Gathala, Mk;Krupnik, Tj	Int Maize & Wheat Improvement Ctr Cimmyt;Int Rice Res Inst Irri;Inst Study & Dev Worldwide	Australia;Philippines;Bangladesh	Hossain, Khaled;Timsina, Jagadish;Johnson, David E;Gathala, Mahesh K;Krupnik, Timothy J	Agronomy	Agriculture	2	10	6	10	42	DEC	Australian Centre For International Agricultural Research (Aciar) [Cim-2007-122];Csisa Phase Iii Project - United States Agency For International Development (Usaid);Bill And Melinda Gates Foundation (Bmgf);Cgiar Research Program On Climate Change, Agriculture And Food Security (Ccafs) Project 'Big Data Analytics For Climate Smart Agriculture';Cgiar Trust Fund	Krupnik, Tj (通讯作者)，Int Maize & Wheat Improvement Ctr Cimmyt, Sustainable Intensificat Program, House 10-B Rd 53,Gulshan 2, Dhaka 1213, Bangladesh.
	2018	16	Nitrogen Fertilizer Fate After Introducing Maize And Upland-Rice Into Continuous Paddy Rice Cropping Systems	N-15 Urea;Amino Sugars;Fertilizer Recovery;Hydragric Anthrosol;Paddy-Upland Crop Rotation	Microbial Residues;Oxide Emissions;Organic-Matter;Use Efficiency;Amino-Sugars;Soil;Carbon;Wheat;Water;Management	Agriculture Ecosystems & Environment	Fuhrmann, I;He, Y;Lehndorff, E;Bruggemann, N;Amelung, W;Wassmann, R;Siemens, J	Forschungszentrum Julich Gmbh;Int Rice Res Inst;Kit;Univ Bonn;Justus Liebig Univ Giessen	Philippines;Germany	Fuhrmann, Irabella;He, Yao;Lehndorff, Eva;Brueggemann, Nicolas;Amelung, Wulf;Wassmann, Reiner;Siemens, Jan	Agriculture, Multidisciplinary;Ecology;Environmental Sciences	Agriculture;Environmental Sciences & Ecology	13	57	18	57	56	APR 15	German Research Foundation (Dfg) [Am 134/15-1, Si 1106/9-2]	Siemens, J (通讯作者)，Justus Liebig Univ Giessen, Ifz Res Ctr Biosyst Land Use & Nutr, Inst Soil Sci & Soil Conservat, Heinrich Buff Ring 26-32, D-35329 Giessen, Germany.
	1999	3	Soil Fertility And Yield As Influenced By Different Legume-Wheat (Triticum Aestivum) Sequences	Soil Fertility;Yield;Legume-Wheat Sequence	缺失字段	Indian Journal Of Agronomy	Kumar, S;Prasad, Nk	Birsa Agr Univ	India	Kumar, S;Prasad, Nk	Agronomy	Agriculture	0	9	4	9	6	SEP	缺	Kumar, S (通讯作者)，Bihar Agr Coll, Bhagalpur 812001, Bihar, India.
	2016	22	Effects Of 41 Years Of Application Of Inorganic Fertilizers And Farm Yard Manure On Crop Yields, Soil Quality, And Sustainable Yield Index Under A Rice-Wheat Cropping System On Mollisols Of North India	Long-Term Fertilizer Use;Mollisols;Rice-Wheat Rotation;Soil Quality Index;Sustainability Yield Index	Integrated Use;Oryza-Sativa;Region;Trends;Zinc	Communications In Soil Science And Plant Analysis	Ram, S;Singh, V;Sirari, P	Govind Ballabh Pant Univ Agr & Technol	India	Ram, Shri;Singh, Veer;Sirari, Pradeep	Agronomy;Plant Sciences;Chemistry, Analytical;Soil Science	Agriculture;Plant Sciences;Chemistry	5	62	23	62	50	JAN 19	Indian Council Of Agricultural Research	Ram, S (通讯作者)，Govind Ballabh Pant Univ Agr & Technol, Dept Soil Sci, Pantnagar 263145, Uttar Pradesh, India.
	2002	3	Nitrogen Mineralization At Different Moisture Levels In Soils Under Wheat-Rice Cropping Systems	缺失字段	Organic-Matter;Sewage Sludge;Fertilization;Carbon;Rotations;Tillage;Transformations;Residues	Communications In Soil Science And Plant Analysis	Rahman, Ms;Rashid, Gh	Univ Dhaka	Bangladesh	Rahman, Ms;Rashid, Gh	Agronomy;Plant Sciences;Chemistry, Analytical;Soil Science	Agriculture;Plant Sciences;Chemistry	0	11	4	11	36	缺失字段	缺	Rahman, Ms (通讯作者)，Univ Dhaka, Dept Soil Water & Environm, Dhaka 1000, Bangladesh.
	2021	0	Gross Ecosystem Productivity Dominates The Control Of Ecosystem Methane Flux In Rice Paddies	Ch4 Flux;Eddy Covariance;Budget;Gross Ecosystem Productivity;Rice Paddy	Greenhouse-Gas Emission;Diel Variation;Exchange;Fields;Scale;Co2;Quality;China;Marsh	Land	Li, H;Zhao, M;Peng, Ch;Guo, Hq;Wang, Q;Zhao, B	Shanghai Acad Environm Sci;Univ Quebec Montreal;Chongqing Univ;Fudan Univ	Canada;Peoples R China	Li, Hong;Zhao, Min;Peng, Changhui;Guo, Haiqiang;Wang, Qing;Zhao, Bin	Environmental Studies	Environmental Sciences & Ecology	10	13	0	13	44	NOV	National Natural Science Foundation Of China [32101337];Fundamental Research Funds For The Central Universities [2021Cdjqy-023];Science And Technology Commission Of Shanghai Municipality [17Dz1202100, 20Dz1204703]	Li, H (通讯作者)，Chongqing Univ, Fac Architecture & Urban Planning, State Key Lab Coal Mine Disaster Dynam & Control, Chongqing 400045, Peoples R China;Li, H (通讯作者)，Univ Quebec Montreal, Inst Environm Sci, Dept Biol Sci, Montreal, Pq C3H 3P8, Canada.
	2015	70	Conservation Agriculture Effects On Soil Organic Carbon Accumulation And Crop Productivity Under A Rice-Wheat Cropping System In The Western Indo-Gangetic Plains	Residue Management;Direct Seeded Rice;Zero Tilled Green Gram;Bulk Density;Total C Stock;Labile And Recalcitrant C	Clay Loam Soil;Irrigated Agroecosystem;Indian Himalayas;Tillage Systems;Aggregation;Rotation;Impacts;Matter;Pools;Sequestration	European Journal Of Agronomy	Bhattacharyya, R;Das, Tk;Sudhishri, S;Dudwal, B;Sharma, Ar;Bhatia, A;Singh, G	Icar Iari;Directorate Weed Sci Res	India	Bhattacharyya, Ranjan;Das, T K;Sudhishri, S;Dudwal, B;Sharma, A R;Bhatia, A;Singh, Geeta	Agronomy	Agriculture	4	70	73	70	50	OCT	缺	Bhattacharyya, R (通讯作者)，Icar Iari, Ctr Environm Sci & Climate Resilient Agr, Nrl Bldg, New Delhi 110012, India.
	2015	22	Effect Of 17 Years Of Organic And Inorganic Fertilizer Applications On Soil Phosphorus Dynamics In A Rice-Wheat Rotation Cropping System In Eastern China	Fertilizer Application;Fractionation;Phosphorus Availability;Redistribution	Phosphatase-Activity;Fractions;Availability;Sorption;Nitrogen;Manures;Microorganisms;Mehlich-3;Vertisol;Tillage	Journal Of Soils And Sediments	Mao, Xl;Xu, Xl;Lu, Kp;Gielen, G;Luo, Jf;He, Lz;Donnison, A;Xu, Zx;Xu, J;Yang, Wy;Song, Zl;Wang, Hl	Scion;Zhejiang Prov Crop Farming Adm Bur;Hangzhou Municipal Bur Agr;Zhejiang A & F Univ;Agresearch	New Zealand;Peoples R China	Mao, Xiali;Xu, Xiaoli;Lu, Kouping;Gielen, Gerty;Luo, Jiafa;He, Lizhi;Donnison, Andrea;Xu, Zuxiang;Xu, Jin;Yang, Wenye;Song, Zhaoliang;Wang, Hailong	Environmental Sciences;Soil Science	Environmental Sciences & Ecology;Agriculture	11	161	24	161	45	SEP	Public Good Science Funding Of Zhejiang Provincial Department Of Science And Technology [2011C32025];Zhejiang A & F University Research And Development Fund [2010Fr097]	Lu, Kp (通讯作者)，Zhejiang A & F Univ, Key Lab Soil Contaminat Bioremediat Zhejiang Prov, Hangzhou 311300, Zhejiang, Peoples R China.
	2008	3	Weed Flora Of Wheat In Jhajjar District Of Haryana In Three Different Crop Rotations	Crop Weed Competition;Relative Density;Weed Intensity	缺失字段	Research On Crops	Vashisht, R;Sangwan, N;Solanki, Yps	Ccshau Krishi Vigyan Kendra	India	Vashisht, R;Sangwan, Naresh;Solanki, Y P S	Agronomy	Agriculture	1	9	3	9	5	DEC	缺	Vashisht, R (通讯作者)，Ccshau Krishi Vigyan Kendra, Jhajjar, Haryana, India.
	2014	7	Tropical Legume Crop Rotation And Nitrogen Fertilizer Effects On Agronomic And Nitrogen Efficiency Of Rice	缺失字段	N-Fertilizer;Management-Practices;Winter-Wheat;Soil Quality;Yield;Recovery;Systems;Fixation;Water;Residues	Scientific World Journal	Rahman, Mm;Islam, Am;Azirun, Sm;Boyce, An	Univ Malaya	Malaysia	Rahman, Motior M;Islam, Aminul M;Azirun, Sofian M;Boyce, Amru N	Multidisciplinary Sciences	Science & Technology - Other Topics	3	5	8	5	60	缺失字段	University Of Malaya [Rg088/10Sus]	Rahman, Mm (通讯作者)，Univ Malaya, Fac Sci, Inst Biol Sci, Kuala Lumpur 50603, Malaysia.
	1999	1	Productivity And Economics Of Rice (Oryza Sativa) Based Crop Sequences Under Mid- To High-Altitude Temperate Zone Of Jammu And Kashmir	Rice-Based Cropping System;Productivity And Economics;Rice-Yield Equivalent	缺失字段	Indian Journal Of Agronomy	Hasan, B	Sherekashmir Univ Agr Sci & Technol	India	Hasan, B	Agronomy	Agriculture	0	3	1	3	5	MAR	缺	Hasan, B (通讯作者)，Sherekashmir Univ Agr Sci & Technol, Div Agron, Srinagar 191121, Jammu & Kashmir, India.
	2019	15	Conservation Agriculture Had A Strong Impact On The Sub-Surface Soil Strength And Root Growth In Wheat After A 7-Year Transition Period	Sub-Surface Soil Strength;Soil Pores;Root;Conservation Agriculture;Rice-Wheat Cropping System;Organic Carbon	Organic-Carbon Fractions;Physical-Properties;Tillage Systems;Penetration Resistance;Mechanical Impedance;Aggregate Stability;Triticum-Aestivum;Cropping Systems;Water-Content;No-Tillage	Soil & Tillage Research	Mondal, S;Chakraborty, D;Das, Tk;Shrivastava, M;Mishra, Ak;Bandyopadhyay, Kk;Aggarwal, P;Chaudhari, Sk	Indian Council Agr Res;Ctr Environm Sci & Climate Resilient Agr;Indian Agr Res Inst;Div Agron;Div Agr Phys	India	Mondal, Surajit;Chakraborty, Debashis;Das, T K;Shrivastava, Manoj;Mishra, A K;Bandyopadhyay, K K;Aggarwal, Pramila;Chaudhari, S K	Soil Science	Agriculture	3	38	17	38	87	DEC	Pg School, Iari, India;Icar;Icar Research Complex, Patna;[Crsciarisilz014025257]	Chakraborty, D (通讯作者)，Div Agr Phys, New Delhi, India.
	1998	326	Soil Microbial Diversity And Community Structure Under Wheat As Influenced By Tillage And Crop Rotation	缺失字段	Carbon-Source Utilization;Agricultural Soils;Biodiversity;Patterns;Biomass;System	Soil Biology & Biochemistry	Lupwayi, Nz;Rice, Wa;Clayton, Gw	Agr & Agri Food Canada	Canada	Lupwayi, Nz;Rice, Wa;Clayton, Gw	Soil Science	Agriculture	9	230	376	230	26	NOV	缺	Lupwayi, Nz (通讯作者)，Agr & Agri Food Canada, Res Stn, Pob 29, Beaverlodge, Ab T0H 0C0, Canada.
	2020	4	Italian Ryegrass-Rice Rotation System For Biomass Production And Cadmium Removal From Contaminated Paddy Fields	Biomass;Cd;Cropping System;Italian Ryegrass;Paddy Field	Thlaspi-Caerulescens;Agricultural Soils;Cd;Phytoremediation;Tolerance;Wheat;China;Zn;L.;Mechanisms	Journal Of Soils And Sediments	Hu, Zy;Wang, Yf;Fang, Zg;Shi, Gl;Lou, Lq;Ren, Kd;Cai, Qs	Nanjing Agr Univ;Jiangsu Acad Agr Sci;Jiangsu Univ;Kashi Univ	Peoples R China	Hu, Zhaoyang;Wang, Yufeng;Fang, Zhigang;Shi, Gaoling;Lou, Laiqing;Ren, Kaidi;Cai, Qingsheng	Environmental Sciences;Soil Science	Environmental Sciences & Ecology;Agriculture	5	25	6	25	42	FEB	Jiangsu Science And Technology Support Program For Social Development [Be2014709]	Cai, Qs (通讯作者)，Nanjing Agr Univ, Coll Life Sci, Nanjing 210095, Jiangsu, Peoples R China.
	2001	13	Effects Of Fertilization Rate And Crop Rotation On Diazotrophic Cyanobacteria In Paddy Field	Crop Rotation;Cyanobacteria;Diazotroph;Nitrogenase;Nitrogen Level	Nitrogen-Fixation	World Journal Of Microbiology & Biotechnology	Jha, Mn;Prasad, An;Sharma, Sg;Bharati, Rc	Rajendra Agr Univ	India	Jha, Mn;Prasad, An;Sharma, Sg;Bharati, Rc	Biotechnology & Applied Microbiology	Biotechnology & Applied Microbiology	0	14	16	14	19	缺失字段	缺	Jha, Mn (通讯作者)，Rajendra Agr Univ, Fac Basic Sci & Humanities, Dept Microbiol, Samastipur 848125, Bihar, India.
	2019	31	Ten Years Of Conservation Agriculture In A Rice-Maize Rotation Of Eastern Gangetic Plains Of India: Yield Trends, Water Productivity And Economic Profitability	Apsim Model;Cumulative Probability Distribution;Permanent Beds;Crop Yield And Economics;Zero Tillage	Crop Establishment Methods;Wheat Rotation;Physical-Properties;Use Efficiency;Soil Quality;Raised Beds;Systems;Tillage;Model;Groundwater	Field Crops Research	Jat, Rk;Singh, Rg;Kumar, M;Jat, Ml;Parihar, Cm;Bijarniya, D;Sutaliya, Jm;Jat, Mk;Parihar, Md;Kakraliya, Sk;Gupta, Rk	Dr Rajendra Prasad Cent Agr Univ;Icar Indian Inst Maize Res Iimr;Ccs Haryana Agr Univ;Cimmyt;Cimmyt India;Icar Indian Agr Res Inst Iari	Mexico;France;India	Jat, R K;Singh, Ravi G;Kumar, Mukesh;Jat, M L;Parihar, C M;Bijarniya, Deepak;Sutaliya, J M;Jat, M K;Parihar, M D;Kakraliya, S K;Gupta, Raj K	Agronomy	Agriculture	3	52	33	52	39	FEB 15	Australian Centre For International Agricultural Research (Aciar);Indian Council Of Agricultural Research (Icar);Cgiar Research Program On Climate Change, Agriculture And Food Security (Ccafs);Wheat Agri-Food Systems (Wheat)	Jat, Rk (通讯作者)，Cimmyt, Int Maize & Wheat Improvement Ctr, Nasc Complex, New Delhi, India.
	2015	9	Community Structure Of Microeukaryotes In A Rice Rhizosphere Revealed By Dna-Based Pcr-Dgge	Pcr-Dgge;Protists;Rice Paddies;Rhizosphere	Bacterial Community;Field Soil;Sequence Analyses;Acanthamoeba-Castellanii;Plant-Growth;Oryza-Sativa;Protozoa;Roots;Amebas;Eukaryotes	Soil Science And Plant Nutrition	Asiloglu, R;Honjo, H;Saka, N;Asakawa, S;Murase, J	Nagoya Univ;Aichi Agr Res Ctr	Japan	Asiloglu, Rasit;Honjo, Hiroki;Saka, Norikuni;Asakawa, Susumu;Murase, Jun	Plant Sciences;Environmental Sciences;Soil Science	Plant Sciences;Environmental Sciences & Ecology;Agriculture	5	38	9	38	43	SEP 3	[25292207]	Asiloglu, R (通讯作者)，Nagoya Univ, Grad Sch Bioagr Sci, Chikusa Ku, Furo Cho, Nagoya, Aichi 4648601, Japan.
	2021	6	Effects Of Different Tillage And Fertilization Management Practices On Soil Organic Carbon And Aggregates Under The Rice-Wheat Rotation System	Soil Organic Carbon;Soil Aggregates;Tillage;Organic Manure;Microbial Biomass Carbon	Long-Term Fertilization;Microbial Community;Manure Application;Different Depths;Cropping System;Matter;Sequestration;Extraction;Fractions;Stability	Soil & Tillage Research	Zhao, Zh;Gao, Sf;Lu, Cy;Li, Xy;Li, F;Wang, Ty	Henan Agr Univ;Henan Univ Urban Construct;Chinese Acad Sci	Peoples R China	Zhao, Zhanhui;Gao, Songfeng;Lu, Chunyang;Li, Xiaoyu;Li, Fang;Wang, Tingyun	Soil Science	Agriculture	39	113	8	113	45	AUG	Talent Introduction And Training Program, Henan University Of Urban Construction, Education Department Of Henan Province, People'S Republic Of China [K-Q2020012]	Zhao, Zh;Gao, Sf (通讯作者)，Henan Univ Urban Construct, Sch Surveying & Urban Spatial Informat, Pingdingshan 467036, Peoples R China.
	2013	1	Phosphorus Dynamics In Rasulpur Soil Series (Typic Camborthid) Under Rice Based Cropping System	P Decline Rate;Phosphorus;Residual Effect;Rice;Typic Camborthid	Upland Rice;Balance;Wheat	Journal Of Animal And Plant Sciences-Japs	Rehman, Ou;Mehdi, Sm;Sarfraz, M;Shakir, Ma;Shabir, G	Soil Salin Res Inst;Soil & Water Conservat Res Stn Fatehjang	Pakistan	Rehman, O U;Mehdi, S M;Sarfraz, M;Shakir, M A;Shabir, G	Agriculture, Multidisciplinary;Biology;Veterinary Sciences	Agriculture;Life Sciences & Biomedicine - Other Topics;Veterinary Sciences	0	8	1	8	38	缺失字段	缺
	2018	13	Optimisation Of The Harvesting Time Of Rice In Moist And Non-Moist Dispersed Fields	Fragmental Farmlands;Moist Farmlands;Operation Research;Rice;Harvesting	Vehicle-Routing Problem;Cropping System;Wheat;Operations;Model;Management;Growth;China;Productivity;Constraints	Biosystems Engineering	He, Pf;Li, J;Zhang, Dq;Wan, S	Nanjing Agr Univ	Peoples R China	He, Pengfei;Li, Jing;Zhang, Dongqing;Wan, Shan	Agricultural Engineering;Agriculture, Multidisciplinary	Agriculture	5	16	15	16	45	JUN	Nsfc (National Natural Science Foundation Of China) [71301077]	Li, J (通讯作者)，Nanjing Agr Univ, Fac Engn, Nanjing 210031, Jiangsu, Peoples R China.
	2013	1	Evaluation Of Phosphorus Enriched Post-Methanation Biosludges As Phosphorus Sources: Chemical Speciation And Field Study	Apparent P Recovery;Post-Methanation Biosludges;Rice-Wheat Rotation	Organic Amendments;Soils;Productivity;Desorption;Sorption	Journal Of Plant Nutrition	Srivastava, Pc;Singh, Ap;Kumar, S;Ramachandran, V;Shrivastava, M;D'Souza, Sf	Bhabha Atom Res Ctr;Gb Pant Univ Agr & Technol	India	Srivastava, P C;Singh, A P;Kumar, S;Ramachandran, V;Shrivastava, Manoj;D'Souza, S F	Plant Sciences	Plant Sciences	0	12	1	12	22	JAN 1	Board Of Research In Nuclear Sciences, Department Of Atomic Energy, Government Of India [2004/35/8/Brns/257]	Shrivastava, M (通讯作者)，Bhabha Atom Res Ctr, Nucl Agr & Biotechnol Div, Bombay 400085, Maharashtra, India.
	2001	2	Direct Seeding Of Rice In The Rice-Wheat Systems Of The Indo-Gangetic Plains And The Implications For Weed Management	缺失字段	缺失字段	Bcpc Conference - Weeds 2001, Vols 1 And 2	Singh, Y;Singh, G;Singh, Vp;Singh, Rk;Srivastava, Rsl;Singh, P;Mortimer, M;White, Jl;Johnson, De	Govind Ballabh Pant Univ Agr & Technol	India	Singh, Y;Singh, G;Singh, Vp;Singh, Rk;Srivastava, Rsl;Singh, P;Mortimer, M;White, Jl;Johnson, De	Agronomy;Plant Sciences	Agriculture;Plant Sciences	0	3	2	3	7	缺失字段	缺	Singh, Y (通讯作者)，Govind Ballabh Pant Univ Agr & Technol, Pantnagar 263145, Uttaranchal, India.
	2016	42	Size And Variability Of Crop Productivity Both Impacted By Co2 Enrichment And Warming-A Case Study Of 4 Year Field Experiment In A Chinese Paddy	Crop Production;Climate Change;Co2 Enrichment;Warming;Rice-Wheat Rotation	Increasing Carbon-Dioxide;Climate-Change;Elevated Co2;Food Security;Winter-Wheat;Rice;Yield;Temperature;Responses;Growth	Agriculture Ecosystems & Environment	Wang, Jq;Liu, Xy;Zhang, Xh;Smith, P;Li, Lq;Filley, Tr;Cheng, K;Shen, Mx;He, Yb;Pan, Gx	Univ Aberdeen;Nanjing Agr Univ;Suzhou Acad Agr Sci;Purdue Univ	Usa;Scotland;Peoples R China	Wang, Jianqing;Liu, Xiaoyu;Zhang, Xuhui;Smith, Pete;Li, Lianqing;Filley, Timothy R;Cheng, Kun;Shen, Mingxing;He, Yinbiao;Pan, Genxing	Agriculture, Multidisciplinary;Ecology;Environmental Sciences	Agriculture;Environmental Sciences & Ecology	11	108	49	108	49	APR 1	State Special Fund For Agro-Scientific Research In The Public Interest "Climate Change Impacts On Crop Production And Mitigation" [200903003];Ministry Of Science And Technology Of China [2012Bac19B01];Department Of Science And Technology Of Jiangsu Province [Bk20150684];111 Project [B12009];Priority Academic Program Development Of Jiangsu Higher Education Institutions (Papd);Chinese Ministry Of A…	Cheng, K (通讯作者)，Nanjing Agr Univ, Inst Resource Ecosyst & Environm Agr, 1 Weigang, Nanjing 210095, Jiangsu, Peoples R China.
	2013	18	Laboratory Lysimeter Analysis Of Nh3 And N2O Emissions And Leaching Losses Of Nitrogen In A Rice-Wheat Rotation System Irrigated With Nitrogen-Rich Wastewater	Ammonia;Lysimeters;Nitrogen Loss;Nitrous Oxide;Paddy Field;Wastewater	Subsurface Drainage Water;Ammonia Volatilization;Oxide Emissions;Paddy Fields;Soil;Nitrate;Slurry;Urea;Fertilizer;Methane	Soil Science	Sun, Hj;Zhang, Hl;Wu, Js;Jiang, Pk;Shi, Wm	Oklahoma State Univ;Chinese Acad Sci;Zhejiang Agr & Forestry Univ	Usa;Peoples R China	Sun, Haijun;Zhang, Hailin;Wu, Jiasen;Jiang, Peikun;Shi, Weiming	Soil Science	Agriculture	3	108	23	108	41	JUN	National Science Technology Program [2012Bad15B03];Special Fund For Agro-Scientific Research In The Public Interest [201003014-1];Major Science And Technology Program Of China For Water Pollution Control And Treatment [2008Zx07101-006-06]	Shi, Wm (通讯作者)，71 Beijing East Rd, Nanjing, Jiangsu, Peoples R China.
	2022	1	Designing High-Yielding Wheat Crops Under Late Sowing: A Case Study In Southern China	Wheat Yield;Hypothetical Genotypes;Late Sowing;Apsim-Wheat;Southern China	Greenhouse-Gas Emissions;Examine Physiological-Changes;Winter-Wheat;Mathematical Framework;Cropping System;Productivity;Management;Impact;Temperature;Efficiency	Agronomy For Sustainable Development	Liu, K;Harrison, Mt;Wang, B;Yang, R;Yan, Hl;Zou, J;Liu, Dl;Meinke, H;Tian, Xh;Ma, Sy;Zhang, Yb;Man, Jg;Wang, Xy;Zhou, Mx	Inst Food Crops;Yangtze Univ;Wagga Wagga Agr Inst;Anhui Agr Univ;Univ Tasmania;Huazhong Agr Univ	Australia;Peoples R China	Liu, Ke;Harrison, Matthew Tom;Wang, Bin;Yang, Rui;Yan, Haoliang;Zou, Juan;Liu, De Li;Meinke, Holger;Tian, Xiaohai;Ma, Shangyu;Zhang, Yunbo;Man, Jianguo;Wang, Xiaoyan;Zhou, Meixue	Agronomy;Green & Sustainable Science & Technology	Agriculture;Science & Technology - Other Topics	8	8	1	8	54	APR	National Natural Science Foundation Of China [31871578, 31601251];Fundamental Research Funds For The Central Universities [2662017Qd038];Yangtze University Excellent Doctoral Dissertation Development Program	Zhang, Yb;Wang, Xy (通讯作者)，Yangtze Univ, Hubei Collaborat Innovat Ctr Grain Ind, Sch Agr, Jingzhou 434025, Hubei, Peoples R China;Harrison, Mt (通讯作者)，Univ Tasmania, Tasmanian Inst Agr, Burnie, Tas 7320, Australia;Man, Jg (通讯作者)，Huazhong Agr Univ, Coll Plant Sci & Technol, Mara Key Lab Crop Ecophysiol & Farming Syst Middl, Wuhan 430070, Peoples R China.
	2021	6	Comparing Rice Production Systems In China: Economic Output And Carbon Footprint	Carbon Footprint;Economicbenefit;Rice Production System;Ghg Mitigation Practices;Rotation;Integrated Farming System	Greenhouse-Gas Emissions;Soil Organic-Carbon;Crop;Fertilizer;Tillage;Management;Yields	Science Of The Total Environment	Ling, L;Shuai, Yj;Xu, Y;Zhang, Zs;Wang, B;You, Lz;Sun, Zc;Zhang, Hr;Zhan, M;Li, Cf;Wang, Jp;Jiang, Y;Maimaitizunong, A;Cao, Cg	Int Food Policy Res Inst;Hubei Acad Agr Sci;Chinese Acad Agr Sci;Huazhong Agr Univ;Hunan Agr Univ	Usa;Peoples R China	Ling Lin;Shuai Yanju;Xu Ying;Zhang Zhisheng;Wang Bin;Liangzhi You;Sun Zichuan;Zhang Haoran;Zhan Ming;Li Chengfang;Wang Jinping;Jiang Yang;Maimaitizunong, Ayitula;Cao Cougui	Environmental Sciences	Environmental Sciences & Ecology	58	141	7	141	49	OCT 15	National Key Research And Development Program [2020Yfd1000901];Basic Scientific Research Operating Expenses Of Central Universities [2662020Zkpy014]	Cao, Cg (通讯作者)，Huazhong Agr Univ, Coll Plant Sci & Technol, Wuhan 430070, Peoples R China.
	2019	5	Long-Term Green Manure Rotations Improve Soil Biochemical Properties, Yield Sustainability And Nutrient Balances In Acidic Paddy Soil Under A Rice-Based Cropping System	Acidic Soil;Crop Rotation;Enzyme Activities;Green Manure;Sustainable Yield Index;Nutrient Balance	Organic-Carbon Storage;Chemical Fertilizer;Quality Indicators;Catch Crops;P Balance;Nitrogen;Wheat;Acidification;Phosphorus;Trends	Agronomy-Basel	Qaswar, M;Huang, J;Ahmed, W;Li, Dc;Liu, Sj;Ali, S;Liu, Kl;Xu, Ym;Zhang, L;Liu, Ls;Gao, Js;Zhang, Hm	Xinjiang Acad Agr Sci;Chinese Acad Agr Sci;Henan Univ Sci & Technol;Jiangxi Inst Red Soil	Peoples R China	Qaswar, Muhammad;Huang, Jing;Ahmed, Waqas;Li, Dongchu;Liu, Shujun;Ali, Sehrish;Liu, Kailou;Xu, Yongmei;Zhang, Lu;Liu, Lisheng;Gao, Jusheng;Zhang, Huimin	Agronomy;Plant Sciences	Agriculture;Plant Sciences	14	47	6	47	73	DEC	National Key Research And Development Program Of China [2016Yfd0300901, 2016Yfd0300902, 2017Yfd0800101];National Natural Science Foundation Of China [41671301, 41371293, 41561070];Fundamental Research Funds For Central Non-Profit Scientific Institution [161032019035, 161032019020]	Gao, Js;Zhang, Hm (通讯作者)，Chinese Acad Agr Sci, Inst Agr Resources & Reg Planning, Natl Engn Lab Improving Qual Arable Land, Beijing 100081, Peoples R China;Gao, Js;Zhang, Hm (通讯作者)，Chinese Acad Agr Sci, Natl Observat Stn Qiyang Agri Ecol Syst, Inst Agr Resources & Reg Planning, Qiyang 426182, Peoples R China;Zhang, Hm (通讯作者)，Henan Univ Sci & Technol, Coll Agr, Luoyang 471000, Peoples R China.
	2019	1	Inter-Annual Variation In P Speciation And Availability In The Drought-Rewetting Cycle In Paddy Soils	P Fractions;Soil Available P;Runoff;Wheat-Rice Rotations;Rice-Growth Stages;Drought-Rewetting Cycle	Microbial Community Composition;Inorganic Phosphorus Fractions;Fertilizer Applications;Growing Season;Surface Runoff;Management;Losses;Phosphate;Sorption;Solubilization	Agriculture Ecosystems & Environment	Zhu, Wb;Zhao, X;Wang, Sq;Wang, Y	Univ Chinese Acad Sci;Chinese Acad Sci	Peoples R China	Zhu, Wen-Bin;Zhao, Xu;Wang, Shen-Qiang;Wang, Yu	Agriculture, Multidisciplinary;Ecology;Environmental Sciences	Agriculture;Environmental Sciences & Ecology	3	27	2	27	57	DEC 1	National Key Research And Development Program Of China [2017Yfd0200200/2017Yfd0200206];National Natural Science Foundation Of China [41671304]	Wang, Y (通讯作者)，Chinese Acad Sci, Inst Soil Sci, State Key Lab Soil & Sustainable Agr, Changshu Natl Agroecosyst Observat & Res Stn, Nanjing 210008, Jiangsu, Peoples R China.
	2022	2	Increasing Sustainability For Rice Production Systems	Climate Change;Direct-Seeded Rice;Abiotic Stresses;Molecular Approaches	Direct-Seeded Rice;Transcription Factor;Drought Tolerance;Salt Tolerance;Stress;Yield;Overexpression;Mechanisms;Balance	Journal Of Cereal Science	Nawaz, A;Rehman, Au;Rehman, A;Ahmad, S;Siddique, Khm;Farooq, M	Univ Western Australia;Sultan Qaboos Univ;Ctr Agr & Biosci Int Cabi;Islamia Univ Bahawalpur;Univ Agr Faisalabad	Australia;Pakistan;Oman	Nawaz, Ahmad;Rehman, Anees Ur;Rehman, Abdul;Ahmad, Shakeel;Siddique, Kadambot H M;Farooq, Muhammad	Food Science & Technology	Food Science & Technology	11	11	2	11	60	JAN	缺	Farooq, M (通讯作者)，Sultan Qaboos Univ, Coll Agr & Marine Sci, Dept Plant Sci, Al Khoud 123, Oman.
	2018	25	Conservation Agriculture And Precision Nutrient Management Practices In Maize-Wheat System: Effects On Crop And Water Productivity And Economic Profitability	Tillage;Crop Establishment;Residue Management;Nutrient Management;Maize-Wheat Rotation;Sustainable Intensification	Establishment Methods;Physical-Properties;Use Efficiency;Soil;Tillage;Yield;Rotation	Field Crops Research	Jat, Rd;Jat, Hs;Nanwal, Rk;Yadav, Ak;Bana, A;Choudhary, Km;Kakraliya, Sk;Sutaliya, Jm;Sapkota, Tb;Jat, Ml	Css Haryana Agr Univ;Dept Agr;Int Maize & Wheat Improvement Ctr Cimmyt;Cimmyt;Icar Cent Soil Salin Res Inst Cssri	India	Jat, R D;Jat, H S;Nanwal, R K;Yadav, A K;Bana, Anil;Choudhary, K M;Kakraliya, S K;Sutaliya, J M;Sapkota, Tek B;Jat, M L	Agronomy	Agriculture	4	53	25	53	38	JUN 1	Cgiar Research Programs On Climate Change, Agriculture And Food Security (Ccafs);Wheat Agri-Food Systems (Wheat);Cgiar Fund Council, Australia (Aciar);Irish Aid;European Union;International Fund For Agricultural Development (Ifad), Netherlands;Usaid;Chaudhary Charan Singh Haryana Agricultural University (Ccshau);Hisar And Icar-Central Soil Salinity Research Institute (Cssri), Karnal	Jat, Ml (通讯作者)，Cimmyt India, Cg Block,Natl Agr Sci Ctr Nasc Complex, New Delhi 110012, India.
	2020	4	Effects Of Long-Term Straw Retention On Soil Microorganisms Under A Rice-Wheat Cropping System	Straw Returning;High-Throughput Sequencing;Soil Bacterial Communities;Carbon Utilization Ability;Central China	Nitrogen Management;Residue Management;Microbial Biomass;Tillage;Bacterial;Degradation;Community;Rotation;Decomposition;Grassland	Archives Of Microbiology	Yu, C;Li, Y;Mo, Rl;Deng, W;Zhu, Zx;Liu, Db;Hu, Xm	Hubei Acad Agr Sci	Peoples R China	Yu, Cui;Li, Yong;Mo, Rongli;Deng, Wen;Zhu, Zhixian;Liu, Dongbi;Hu, Xingming	Microbiology	Microbiology	6	75	7	75	35	SEP	National Natural Science Foundation Of China [31770660];Key Laboratory Of Fertilization From Agricultural Wastes;Ministry Of Agriculture And Rural Affairs, P. R. China [31300518];Qianjiang Scientific Observing And Experimental Station Of Agro-Environment And Arable Land Conservation, Ministry Of Agriculture	Hu, Xm (通讯作者)，Hubei Acad Agr Sci, Ind Crops Inst, 43 Nanhu Rd, Wuhan, Hubei, Peoples R China.
	1998	3	Production And Economics Of Rice (Oryza Sativa)-Based Cropping Systems	Production Efficiency;Economics;Rice-Based Cropping Systems;Soil Fertility	缺失字段	Indian Journal Of Agronomy	Thakur, Rb;Jha, G;Choudhary, Sk	Rajendra Agr Univ	India	Thakur, Rb;Jha, G;Choudhary, Sk	Agronomy	Agriculture	0	4	3	4	3	DEC	缺	Thakur, Rb (通讯作者)，Rajendra Agr Univ, Dept Agron, Pusa 848125, Bihar, India.
	2006	0	Analysis Of Cropping Pattern And Crop Rotation Using Multi-Date, Multisensor And Multi-Scale Remote Sensing Data: Case Study For The State Of West Bengal, India	Cropping Pattern;Crop Rotation;Radarsat Sar;Irs Wifs;Spot Vgt	缺失字段	Agriculture And Hydrology Applications Of Remote Sensing	Manjunath, Kr;Kundu, N;Panigrahy, S	Isro;Ies&Wm	India	Manjunath, K R;Kundu, Nitai;Panigrahy, Sushma	Agronomy;Remote Sensing;Water Resources	Agriculture;Remote Sensing;Water Resources	1	3	0	3	6	缺失字段	缺	Manjunath, Kr (通讯作者)，Isro, Ctr Space Applicat, Resipa, Agr,Agroecol & Management Div, Ahmadabad 380015, Gujarat, India.
	2015	106	Short-Term Responses Of Soil Organic Carbon And Carbon Pool Management Index To Different Annual Straw Return Rates In A Rice-Wheat Cropping System	Straw Return;Soil Organic Carbon;Carbon Pool Management Index;Crop Yield	Tillage;Sequestration;Fertilization;Rotation;Residue;Matter;Fractions;Yield;Aggregate;Dynamics	Catena	Zhu, Lq;Hu, Nj;Zhang, Zw;Xu, Jl;Tao, Br;Meng, Yl	N Carolina State Univ;Nanjing Agr Univ	Usa;Peoples R China	Zhu, Liqun;Hu, Naijuan;Zhang, Zhengwen;Xu, Jianglai;Tao, Baorui;Meng, Yali	Geosciences, Multidisciplinary;Soil Science;Water Resources	Geology;Agriculture;Water Resources	36	233	127	233	57	DEC	Special Fund For Agro-Scientific Research In The Public Interest [201103001];Fundamental Research Funds For The Central Universities [Skcx2014001]	Zhu, Lq (通讯作者)，Nanjing Agr Univ, Coll Agr, Nanjing 210095, Jiangsu, Peoples R China.
	2010	121	Modelling Impacts Of Alternative Farming Management Practices On Greenhouse Gas Emissions From A Winter Wheat-Maize Rotation System In China	Greenhouse Gases;Mitigation Strategies;Farming Managements;Dndc;Global Warming Potential;Winter Wheat-Maize Rotation System	Soil Organic-Carbon;Nitrous-Oxide Emissions;Long-Term Experiments;Agricultural Practices;N2O Emissions;Rice Fields;Dndc Model;Validation;Co2	Agriculture Ecosystems & Environment	Li, H;Qiu, Jj;Wang, Lg;Tang, Hj;Li, Cs;Van Ranst, E	Univ Ghent;Chinese Acad Agr Sci;Univ New Hampshire	Usa;Belgium;Peoples R China	Li, Hu;Qiu, Jianjun;Wang, Ligang;Tang, Huajun;Li, Changsheng;Van Ranst, Eric	Agriculture, Multidisciplinary;Ecology;Environmental Sciences	Agriculture;Environmental Sciences & Ecology	23	239	148	239	41	JAN 1	University-Gent-Bof, Belgium;Ministry Of Science And Technology Of China;Non-Profit Research Foundation For Agriculture [200803036];Nasa	Qiu, Jj (通讯作者)，Chinese Acad Agr Sci, Inst Agr Resources & Reg Planning, Minist Agr, Key Lab Resources Remote Sensing & Digital Agr, Beijing 100081, Peoples R China.
	2022	0	Effects Of Temperature And Radiation On Yield Of Spring Wheat At Different Latitudes	Spring Wheat Yield;Temperature;Solar Radiation	Solar-Radiation;Growth;Stress;Photosynthesis;Accumulation;Drought;Number;Barley;Model;Rice	Agriculture-Basel	Zhang, Zz;Zhou, Nab;Xing, Zp;Liu, Bl;Tian, Jy;Wei, Hy;Gao, H;Zhang, Hc	Yangzhou Univ	Peoples R China	Zhang, Zhenzhen;Zhou, Nianbing;Xing, Zhipeng;Liu, Bingliang;Tian, Jinyu;Wei, Haiyan;Gao, Hui;Zhang, Hongcheng	Agronomy	Agriculture	1	1	0	1	42	MAY	Jiangsu Demonstration Project Of Modern Agricultural Machinery Equipment And Technology, Yangzhou University [Nj2020-58, Nj2019-33, Nj2021-63]	Zhang, Hc (通讯作者)，Yangzhou Univ, Jiangsu Coinnovat Ctr Modern Prod Technol Grain C, Res Inst Rice Ind Engn Technol, Jiangsu Key Lab Crop Cultivat & Physiol, Yangzhou 225009, Jiangsu, Peoples R China.
	2021	2	Abiotic And Biotic Effects Of Long-Term Straw Retention On Reactive Nitrogen Runoff Losses In A Rice-Wheat Cropping System In The Yangtze Delta Region	Reactive N;Runoff Loss;Straw Retention Mode;Rice Growth Stage;Soil Bacterial Community	Bacterial Community Structure;Soil Organic-Carbon;Cover Crops;Fertilization;Management;Paddy;Mineralization;Sequestration;Accumulation;Residues	Agriculture Ecosystems & Environment	Zhang, Sj;Zhang, G;Wang, Dj;Liu, Q	Nanjing Forestry Univ;Univ Chinese Acad Sci;Chinese Acad Sci	Peoples R China	Zhang, Shijie;Zhang, Gang;Wang, Dejian;Liu, Qin	Agriculture, Multidisciplinary;Ecology;Environmental Sciences	Agriculture;Environmental Sciences & Ecology	22	114	2	114	74	JAN 1	National Key Research And Development Program Of China [2017Yfd0800105, 2016Yfd0801101]	Wang, Dj;Liu, Q (通讯作者)，Chinese Acad Sci, Inst Soil Sci, Nanjing 210008, Peoples R China.
	2014	16	Reprint Of "Optimizing Intensive Cereal-Based Cropping Systems Addressing Current And Future Drivers Of Agricultural Change In The Northwestern Indo-Gangetic Plains Of India"	Cropping System;Indo-Gangetic Plains;Conservation Agriculture;Rice;Wheat;Best Management Practices	Establishment Methods;Rice;Wheat;Tillage;Yield;Soil	Agriculture Ecosystems & Environment	Gathala, Mk;Kumar, V;Sharma, Pc;Saharawat, Ys;Jat, Hs;Singh, M;Kumar, A;Jat, Ml;Humphreys, E;Sharma, Dk;Sharma, S;Ladha, Jk	Int Rice Res Inst;Indian Agr Res Inst;Int Rice Res Inst Off;Int Maize & Wheat Improvement Ctr;Cent Soil Salin Res Inst	Bangladesh;Philippines;India	Gathala, Mahesh K;Kumar, Virender;Sharma, P C;Saharawat, Yashpal S;Jat, H S;Singh, Mainpal;Kumar, Amit;Jat, M L;Humphreys, E;Sharma, D K;Sharma, Sheetal;Ladha, J K	Agriculture, Multidisciplinary;Ecology;Environmental Sciences	Agriculture;Environmental Sciences & Ecology	0	25	17	25	36	APR 1	Bill & Melinda Gates Foundation;United States Agency For International Development (Usaid)	Ladha, Jk (通讯作者)，Int Rice Res Inst Off, Nasc Complex, New Delhi 110012, India.
	2022	0	Combined System Of Organic Substrate And Straw-Degrading Microbial Agents Improved Soil Organic Matter Levels And Microbial Abundance In A Rice-Wheat Rotation	缺失字段	Carbon Fractions;Community Composition;Management Index;Bacterial;Fungal;Return;Input;Fertilization;Diversity;Responses	Current Microbiology	Song, Sl;Luo, X;Wu, H;Lu, Xl;Xu, Fj;Zhang, Zh;Guan, Yx;Dai, Cc	Jiangsu Agr Technol Extens Stn;Nanjing Normal Univ;Jiangsu Acad Agr Sci	Peoples R China	Song, Shi-Li;Luo, Xue;Wu, Hao;Lu, Xiao-Lin;Xu, Fang-Ji;Zhang, Zhen-Hua;Guan, Yong-Xiang;Dai, Chuan-Chao	Microbiology	Microbiology	14	14	0	14	52	JUN	Jiangsu Agriculture Science And Technology Innovation Fund [Cx (17)-1001, Cx (17)1001];Priority Academic Program Development (Papd) Of The Jiangsu Higher Education Institutions Of China	Dai, Cc (通讯作者)，Nanjing Normal Univ, Coll Life Sci, Jiangsu Engn & Technol Res Ctr Ind Microbial Reso, Jiangsu Key Lab Microbes & Funct Genom, Nanjing 210023, Jiangsu, Peoples R China.
	2013	145	Optimizing Intensive Cereal-Based Cropping Systems Addressing Current And Future Drivers Of Agricultural Change In The Northwestern Indo-Gangetic Plains Of India	Cropping System;Indo-Gangetic Plains;Conservation Agriculture;Rice;Wheat Best Management Practices	Establishment Methods;Rice;Wheat;Tillage;Yield;Soil	Agriculture Ecosystems & Environment	Gathala, Mk;Kumar, V;Sharma, Pc;Saharawat, Ys;Jat, Hs;Singh, M;Kumar, A;Jat, Ml;Humphreys, E;Sharma, Dk;Sharma, S;Ladha, Jk	Int Maize & Wheat Improvement Ctr;Cent Soil Salin Res Inst;Int Rice Res Inst;Indian Agr Res Inst	Bangladesh;Philippines;India	Gathala, Mahesh K;Kumar, Virender;Sharma, P C;Saharawat, Yashpal S;Jat, H S;Singh, Mainpal;Kumar, Amit;Jat, M L;Humphreys, E;Sharma, D K;Sharma, Sheetal;Ladha, J K	Agriculture, Multidisciplinary;Ecology;Environmental Sciences	Agriculture;Environmental Sciences & Ecology	2	41	148	41	37	SEP 1	Bill & Melinda Gates Foundation;United States Agency For International Development (Usaid)	Ladha, Jk (通讯作者)，Int Rice Res Inst, India Off, Nasc Complex, New Delhi 110012, India.
	2021	0	Additional Income Generation From Cultivation Of Summer Mungbean In Rice-Wheat System Of Haryana	B: C Ratio;Gross Returns;Mungbean;Net Returns;Profitable Enterprise	缺失字段	Legume Research	Malik, Dp;Bishnoi, Dk;Pawar, N;Kumar, N;Sumit	Ccs Haryana Agr Univ	India	Malik, D P;Bishnoi, D K;Pawar, Neeraj;Kumar, Nirmal;Sumit	Agronomy	Agriculture	0	1	0	1	9	AUG	缺	Sumit (通讯作者)，Ccs Haryana Agr Univ, Dept Agr Econ, Hisar 125004, Haryana, India.
	2018	23	Effect Of Long-Term Organic Fertilization On The Soil Pore Characteristics Of Greenhouse Vegetable Fields Converted From Rice-Wheat Rotation Fields	Organic Fertilization;Land-Use Change;Greenhouse Vegetable Fields;Macropores;X-Ray Computed Tomography	Ray Computed-Tomography;Hydraulic-Properties;Physical-Properties;Structural Quality;Image-Analysis;Sandy Loam;Compaction;Micro;Ct;Quantification	Science Of The Total Environment	Xu, Ly;Wang, My;Shi, Xz;Yu, Qb;Shi, Yj;Xu, Sx;Sun, Wx	Univ Chinese Acad Sci;Chinese Acad Sci	Peoples R China	Xu, L Y;Wang, M Y;Shi, X Z;Yu, Q B;Shi, Y J;Xu, S X;Sun, W X	Environmental Sciences	Environmental Sciences & Ecology	1	81	25	81	44	AUG 1	Natural Science Foundation Of China [41401240, 41571209];135 Plan And Frontier Fields Program Of The Institute Of Soil Science [Issasip1627]	Wang, My (通讯作者)，Chinese Acad Sci, Inst Soil Sci, 71 East Beijing Rd,Pob 821, Nanjing 210008, Jiangsu, Peoples R China.
	2012	26	Effect Of Wheat Straw Application On Ammonia Volatilization From Urea Applied To A Paddy Field	Ammonia Volatilization;Straw Incorporation;Urea Nitrogen;Rice Paddy	Rice Fields;No-Till;Nitrogen;Soil;Fertilizers;Management;Efficiency;Decomposition;Hydrolysis;Emission	Nutrient Cycling In Agroecosystems	Wang, J;Wang, Dj;Zhang, G;Wang, C	Chinese Acad Sci	Peoples R China	Wang, Jun;Wang, Dejian;Zhang, Gang;Wang, Can	Soil Science	Agriculture	7	114	43	114	43	SEP	Chinese Academy Of Sciences [Kscx-Yw-440];National Natural Science Foundation Of China [40871145]	Wang, Dj (通讯作者)，Chinese Acad Sci, Inst Soil Sci, Nanjing 210008, Jiangsu, Peoples R China.
	2013	10	Soil Respiration And N2O Flux Response To Uv-B Radiation And Straw Incorporation In A Soybean-Winter Wheat Rotation System	Uv-B Radiation;Straw Incorporation;Soil Respiration;N2O Fluxes;Soybean;Winter Wheat	Nitrous-Oxide;Temperature Sensitivity;Terrestrial Ecosystems;Crop Residue;No-Tillage;Rice Straw;Carbon;Growth;Emissions;Yield	Water Air And Soil Pollution	Hu, Zh;Cui, Hl;Chen, St;Shen, Sh;Li, Hm;Yang, Yp;Li, Cz	Nanjing Univ Informat Sci & Technol	Peoples R China	Hu, Zhenghua;Cui, Hailing;Chen, Shutao;Shen, Shuanghe;Li, Hanmao;Yang, Yanping;Li, Cenzi	Environmental Sciences;Meteorology & Atmospheric Sciences;Water Resources	Environmental Sciences & Ecology;Meteorology & Atmospheric Sciences;Water Resources	5	74	10	74	52	JAN	National Natural Science Foundation Of China [41175136, 41005088];Ministry Of Education Of China;Key Laboratory Of Arid Climatic Change And Disaster Reduction Of Gansu Province (Cma) [Iam 201004];Qing Lan Project Of Jiangsu Province [2010]	Hu, Zh (通讯作者)，Nanjing Univ Informat Sci & Technol, Sch Environm Sci & Engn, Nanjing 210044, Jiangsu, Peoples R China.
	2020	45	Tillage And Straw-Returning Practices Effect On Soil Dissolved Organic Matter, Aggregate Fraction And Bacteria Community Under Rice-Rice-Rapeseed Rotation System	Crop Straw Returning;Tillage Practices;Dissolved Organic Matter Fractions;Soil Aggregate;Bacteria Community	Nonpoint-Source Pollution;Microbial Community;Wheat Rotation;Land-Use;Agricultural Soils;Carbon Fractions;Cropping Systems;Management;Mineralization;Dynamics	Agriculture Ecosystems & Environment	Bu, Ry;Ren, T;Lei, Mj;Liu, B;Li, Xk;Cong, Rh;Zhang, Yy;Lu, Jw	Huazhong Agr Univ;Minist Agr	Peoples R China	Bu, Rongyan;Ren, Tao;Lei, Mingjue;Liu, Bo;Li, Xiaokun;Cong, Rihuan;Zhang, Yangyang;Lu, Jianwei	Agriculture, Multidisciplinary;Ecology;Environmental Sciences	Agriculture;Environmental Sciences & Ecology	31	161	50	161	49	JAN 1	National Key Research And Development Program Of China [2017Yfd0200108];Earmarked Fund For The China Agriculture Research System [Cars-12];Fundamental Research Funds For The Central Universities [2662017Jc010]	Lu, Jw (通讯作者)，Huazhong Agr Univ, Coll Resources & Environm, 1 Shizishan Ave, Wuhan 430070, Hubei, Peoples R China.
	2020	4	Preservation Of Organic Carbon Promoted By Iron Redox Transformation In A Rice-Wheat Cropping System	Paddy Soil;Organic Fertilization;Iron Redox Cycling;Organo-Mineral Associations;Soil Carbon Storage;Specific Carbon Mineralization Rate	Microbial Biomass Calibration;Fumigation-Extraction Method;Soil Carbon;Agricultural Soils;Paddy Soils;Sequestration;Fertilization;Reduction;Fe;Storage	Applied Soil Ecology	Huang, Xl;Kang, Wj;Wang, L;Yu, Gh;Ran, W;Hong, Jp;Shen, Qr	Nanjing Agr Univ;Shanxi Agr Univ	Peoples R China	Huang, Xiaolei;Kang, Wenjing;Wang, Lei;Yu, Guanghui;Ran, Wei;Hong, Jianping;Shen, Qirong	Soil Science	Agriculture	10	96	4	96	53	MAR	National Natural Science Foundation Of China [41671294, 41907083, U1710255-3];Science And Technology Innovation Fund Of Shanxi Agricultural University [2017Yj26, 201708]	Ran, W (通讯作者)，Nanjing Agr Univ, Jiangsu Prov Key Lab Organ Solid Waste Utilizat, Natl Engn Res Ctr Organ Based Fertilizers, Jiangsu Collaborat Innovat Ctr Solid Organ Waster, Nanjing 210095, Jiangsu, Peoples R China.
	2021	1	Effects Of Long-Term Fertilisation On Soil Organic Carbon Sequestration After A 34-Year Rice-Wheat Rotation In Taihu Lake Basin	Carbon Input Estimation;Soil Quality;Terrestrial Ecosystem;Long-Term Experiment;Paddy Soil	Bulk-Density;Paddy Soil;Matter;Accumulation;Saturation;Fractions;Amendments;Efficiency;Fields	Plant Soil And Environment	He, F;Shi, Ll;Tian, Jc;Mei, Lj	Natl Soil Qual Observat Expt Stn Xiangcheng;Jiaozuo Univ;Inst Agr Sci Taihu Lake Dist;Yangzhou Univ	Peoples R China	He, Fang;Shi, Lin-Lin;Tian, Jing-Cheng;Mei, Li-Juan	Agronomy	Agriculture	10	23	1	23	30	缺失字段	Jiangsu Key Laboratory Of Crop Genetics And Physiology, Agricultural College Of Yangzhou University [Ycsl201802]	Shi, Ll (通讯作者)，Inst Agr Sci Taihu Lake Dist, Suzhou, Peoples R China;Shi, Ll (通讯作者)，Natl Soil Qual Observat Expt Stn Xiangcheng, Suzhou, Peoples R China;Shi, Ll (通讯作者)，Yangzhou Univ, Coll Agr, Yangzhou, Jiangsu, Peoples R China.
	2011	26	Effect Of Poultry Litter And Livestock Manure On Soil Physical And Biological Indicators In A Rice-Wheat Rotation System	Intensive Farm Manures;Chemical Fertilizer;Soil Pore Structure;Soil Aggregate Stability;Soil Quality	Long-Term Application;Microbial Biomass;Organic-Carbon;Animal Manure;Fertilizer;Cultivation;Methodology;Stability;Dynamics;Impact	Plant Soil And Environment	Li, Jt;Zhong, Xl;Wang, F;Zhao, Qg	S China Agr Univ;Guangzhou Univ;Chinese Acad Sci	Peoples R China	Li, J T;Zhong, X L;Wang, F;Zhao, Q G	Agronomy	Agriculture	12	69	28	69	23	缺失字段	Chinese Academy Of Science [Kzcx3-Sw-435];National Natural Science Foundation Of China [40801034];State Key Laboratory Of Soil And Sustainable Agriculture [Y052010035];Guangzhou High School [10A033, 08C025]	Li, Jt (通讯作者)，Guangzhou Univ, Sch Geog Sci, Guangzhou Higher Educ Mega Ctr, 230 Waihuan Xi Rd, Guangzhou 510006, Guangdong, Peoples R China.
	2013	31	Greenhouse Gas Fluxes And No Release From A Chinese Subtropical Rice-Winter Wheat Rotation System Under Nitrogen Fertilizer Management	Nitrogen Fertilization;Emission Factor;Greenhouse Gas;Yield-Scaled;Nitric Oxide	Maize Cropping System;Direct N2O Emissions;Nitric-Oxide;Ch4 Emissions;Paddy Fields;Agronomic Assessment;Agricultural Soils;Methane Oxidation;Growing-Season;Co2 Fluxes	Journal Of Geophysical Research-Biogeosciences	Yao, Zs;Zheng, Xh;Wang, R;Dong, Hb;Xie, Bh;Mei, Bl;Zhou, Zx;Zhu, Jg	Chinese Acad Sci	Peoples R China	Yao, Zhisheng;Zheng, Xunhua;Wang, Rui;Dong, Haibo;Xie, Baohua;Mei, Baoling;Zhou, Zaixing;Zhu, Jianguo	Environmental Sciences;Geosciences, Multidisciplinary	Environmental Sciences & Ecology;Geology	8	157	37	157	70	JUN	Ministry Of Science And Technology Of China [2012Cb417103];National Natural Science Foundation Of China [51139006, 41075109, 41021004];Helmholtz-Cas Joint Laboratory Project Entrance	Zheng, Xh (通讯作者)，Chinese Acad Sci, Inst Atmospher Phys, State Key Lab Atmospher Boundary Layer Phys & Atm, Beijing 100029, Peoples R China.
	2012	13	Modeling For Conjunctive Use Irrigation Planning In Sodic Groundwater Areas	Unsatchem Modeling;Cation Exchange Capacity;Saturated Hydraulic Conductivity;Irrigation Water Quality;Rice-Wheat Rotation;Safe Sar	Water-Use;Soils;Saline;Wheat	Agricultural Water Management	Kaledhonkar, Mj;Sharma, Dr;Tyagi, Nk;Kumar, A;Van Der Zee, Seatm	Agr Scientist Recruitment Board;Directorate Water Management;Wageningen Univ;Cent Soil Salin Res Inst	Netherlands;India	Kaledhonkar, M J;Sharma, D R;Tyagi, N K;Kumar, Ashwani;Van Der Zee, S E A T M	Agronomy;Water Resources	Agriculture;Water Resources	2	22	13	22	32	MAY	Cssri, Karnal (Unit Of Icar, New Delhi);Wageningen Agricultural University;Cssri, Karnal	Kaledhonkar, Mj (通讯作者)，Directorate Water Management, Bhubaneswar 751023, Odisha, India.
	2021	3	Effects Of Long-Term Straw Management And Potassium Fertilization On Crop Yield, Soil Properties, And Microbial Community In A Rice-Oilseed Rape Rotation	Straw Management;Potassium Fertilizer;Rice-Oilseed Rape Rotation;Yield;Bacterial Community;Fungal Community	Bacterial Community;Wheat-Straw;Maize;Decomposition;Diversity;Residue;Return;Potentials;Efficiency;Dynamics	Agriculture-Basel	Li, Jf;Gan, Gy;Chen, X;Zou, Jl	Yangtze Univ;Minist Agr & Rural Areas;Bur Agr & Rural Areas	Peoples R China	Li, Jifu;Gan, Guoyu;Chen, Xi;Zou, Jialong	Agronomy	Agriculture	51	64	3	64	63	DEC	Open Fund Of Key Laboratory Of Fertilizer Utilization, Ministry Of Agriculture And Rural Affairs, China [Klfaw201901];Open-End Fund Of Engineering Research Center Of Ecology And Agricultural Use Of Wetland, Ministry Of Education [Kf2020015]	Li, Jf (通讯作者)，Yangtze Univ, Minist Educ, Engn Res Ctr Ecol & Agr Use Wetland, Coll Agr, 266 Jingmi Rd, Jingzhou 434025, Peoples R China;Li, Jf (通讯作者)，Minist Agr & Rural Areas, Key Lab Waste & Fertilizat Utilizat, Wuhan 430070, Peoples R China.
	2018	2	Impact Of Climate-Smart Agricultural Practices On Growth And Crop Yields Of Rice (Oryza Sativa)-Wheat (Triticum Aestivum) System In North-Western Indo-Gangetic Plains	Best Management Practices;Climatic Variability;Conservation Tillage;Growth;Yields	Conservation Agriculture;Wheat Rotation;Establishment Methods;Happy Seeder;South-Asia;Management;Tillage;Performance;Soil	Indian Journal Of Agricultural Sciences	Kakraliya, Sk;Singh, I;Dadarwal, Rs;Singh, Lk;Jat, Rd;Jat, Hs;Jat, Ml	Int Maize & Wheat Improvement Ctr Cimmyt;Chaudhary Charan Singh Haryanaagr Univ Ccshau;Chaudhary Charan Singh Haryana Agr Univ;Cimmyt	India	Kakraliya, S K;Singh, Ishwar;Dadarwal, R S;Singh, L K;Jat, R D;Jat, H S;Jat, M L	Agriculture, Multidisciplinary	Agriculture	0	9	2	9	42	OCT	Cgiar Research Programs (Crps) On Climate Change, Agriculture And Food Security (Ccafs);Wheat Agri-Food Systems (Wheat);Cgiar Fund Council, Australia (Aciar);Irish Aid;European Union;International Fund For Agricultural Development (Ifad), Netherlands;International Fund For Agricultural Development (Ifad), New Zealand;International Fund For Agricultural Development (Ifad), Switzerland;Internationa…	Kakraliya, Sk (通讯作者)，Chaudhary Charan Singh Haryana Agr Univ, Hisar 125001, Haryana, India;Kakraliya, Sk (通讯作者)，Chaudhary Charan Singh Haryanaagr Univ Ccshau, Div Agron, Hisar, Haryana, India.
	2022	0	Impact Of Nutrient Management On Wheat/Vegetable Yields And The Fate Of N-15-Labeled Fertilizer In The Yangtze River Basin	Wheat;Vegetable;N-15-Labeled;Yield;Nitrogen Fate;Yangtze River Basin	Rice-Wheat Rotations;Vegetable Production;Ammonia Volatilization;Soil Acidification;Cropping Systems;Use Efficiency;Nitrogen;Losses;Phosphorus;Emissions	Frontiers In Environmental Science	Wang, S;Yang, Ls;Liao, Sp;Sun, B;Shi, Xj;Lu, Jw;Guo, Sw;Shen, Jb;Zhang, Fs;Goulding, K;Liu, Xj	China Agr Univ;Rothamsted Res;Nanjing Agr Univ;Huaneng Renewables Corp Ltd;Huazhong Agr Univ;Southwest Univ	Peoples R China;England	Wang, Sen;Yang, Lin Sheng;Liao, Shi Peng;Sun, Bo;Shi, Xiao Jun;Lu, Jian Wei;Guo, Shi Wei;Shen, Jian Bo;Zhang, Fu Suo;Goulding, Keith;Liu, Xue Jun	Environmental Sciences	Environmental Sciences & Ecology	10	10	0	10	64	MAR 28	State Key Basic Research Programme [2017Yfd0200100];National Natural Science Foundation Of China [41425007];Sino-Uk Cinag Program (Bbsrc) [Bb/N013468/1];High-Level Team Project Of China Agricultural University	Liu, Xj (通讯作者)，China Agr Univ, Coll Resources & Environm Sci, Beijing, Peoples R China.
	2022	0	Micronutrients Availability In Soil-Plant System As Influenced By Long-Term Integrated Nutrient Management Under Rice-Wheat Cropping	Fe;Mn And Cu;Organic Amendments;Soil-Plant System;Soil Recovery Coefficient;Transfer Coefficient;Zn	Organic-Carbon;Physical-Properties;Cattle Manure;Yield Trends;Heavy-Metals;Fertilizers;Rotation;Crops;Amendments	Journal Of Plant Nutrition	Singh, P;Saini, Sp	Punjab Agr Univ	India	Singh, Prabhjot;Saini, Sat Pal	Plant Sciences	Plant Sciences	6	11	0	11	39	FEB 7	缺	Saini, Sp (通讯作者)，Punjab Agr Univ, Coll Agr, Dept Soil Sci, Ludhiana, Punjab, India.
	2018	8	Durum Wheat Breeding: In The Heat Of The Senegal River	Adaptation To Heat;Africa;Ammi;Drylands;Global Warming;Rice-Wheat Rotation	Hexaploid Wheat;Bread-Wheat;Grain-Yield;Accumulation;Stability;Duration	Agriculture-Basel	Sall, At;Bassi, Fm;Cisse, M;Gueye, H;Ndoye, I;Filali-Maltouf, A;Ortiz, R	Sveriges Lantbruksuniv Slu;Isra;Univ Cheikh Anta Diop;Univ Mohammed 5;Icarda;Cnarda	Senegal;Mauritania;Morocco;Sweden	Sall, Amadou T;Bassi, Filippo M;Cisse, Madiama;Gueye, Habibou;Ndoye, Ibrahima;Filali-Maltouf, Abdelkarim;Ortiz, Rodomiro	Agronomy	Agriculture	0	2	8	2	30	JUL	Swedish Research Council (Vetenskapsradet) U-Forsk2013, "Deployment Of Molecular Durum Breeding To The Senegal Basin: Capacity Building To Face Global Warming"	Ortiz, R (通讯作者)，Sveriges Lantbruksuniv Slu, Inst Vaxtforadling Vf, S-23053 Alnarp, Sweden.
	2022	0	Sustainable Intensification Of A Rice-Maize System Through Conservation Agriculture To Enhance System Productivity In Southern India	Conservation Agriculture;Rice-Maize System;Southern India;Sustainable Intensification	Soil Organic-Carbon;Wheat Cropping System;Irrigated Agroecosystem;Residue Management;Tillage Systems;No-Till;Aggregation;Nitrogen;Growth;Yield	Plants-Basel	Tuti, Md;Rapolu, Mk;Sreedevi, B;Bandumula, N;Kuchi, S;Bandeppa, S;Saha, S;Parmar, B;Rathod, S;Ondrasek, G;Sundaram, Rm	Icar Indian Inst Rice Res;Icar Natl Rice Res Inst;Univ Zagreb	Croatia;India	Tuti, Mangal Deep;Rapolu, Mahender Kumar;Sreedevi, Banugu;Bandumula, Nirmala;Kuchi, Surekha;Bandeppa, Sonth;Saha, Soumya;Parmar, Brajendra;Rathod, Santosha;Ondrasek, Gabrijel;Sundaram, Raman Meenakshi	Plant Sciences	Plant Sciences	2	2	0	2	44	MAY	Icar (Indian Institute Of Rice Research) Hyderabad, India	Tuti, Md;Bandumula, N (通讯作者)，Icar Indian Inst Rice Res, Hyderabad 500030, India.
	2020	8	Cropping System Yield Gaps Can Be Narrowed With More Optimal Rotations In Dryland Subtropical Australia	Crop Rotations;Crop Sequences;Sustainable Intensification;Simulation;Trade-Off Analysis	Wheat;Sequences	Agricultural Systems	Hochman, Z;Horan, H;Garcia, Jn;Hopwood, G;Whish, J;Bell, L;Zhang, Xy;Jing, Hc	Csiro Agr & Food;Chinese Acad Sci	Australia;Peoples R China	Hochman, Zvi;Horan, Heidi;Garcia, Javier Navarro;Hopwood, Garry;Whish, Jeremy;Bell, Lindsay;Zhang, Xiying;Jing, Haichun	Agriculture, Multidisciplinary	Agriculture	6	24	8	24	23	SEP	Chinese Academy Of Sciences (Cas);Commonwealth Scientific And Industrial Research Organisation Of Australia (Csiro);Grains Research And Development Corporation (Grdc) Australia, Through The Northern Farming Systems Project [Csa00050]	Hochman, Z (通讯作者)，Csiro Agr & Food, 306 Carmody Rd, St Lucia, Qld 4067, Australia.
	1997	92	Effect Of Extrusion Processing On The Soluble And Insoluble Fiber, And Phytic Acid Contents Of Cereal Brans	Soluble Fiber;Insoluble Fiber;Bran;Extrusion;Oat;Rice;Wheat;Phytate	Dietary Fiber;Wheat-Flour;Starch;Cooking;Degradation;Foods	Plant Foods For Human Nutrition	Gualberto, Dg;Bergman, Cj;Kazemzadeh, M;Weber, Cw	Ohio State Univ	Usa	Gualberto, Dg;Bergman, Cj;Kazemzadeh, M;Weber, Cw	Plant Sciences;Chemistry, Applied;Food Science & Technology;Nutrition & Dietetics	Plant Sciences;Chemistry;Food Science & Technology;Nutrition & Dietetics	6	51	102	51	34	缺失字段	缺	Gualberto, Dg (通讯作者)，Ohio State Univ, Ohio Agr Res & Dev Ctr, Usda Ars, Soft Wheat Qual Lab, 1680 Madison Ave, Wooster, Oh 44691 Usa.
	2022	1	A Decade Of Climate-Smart Agriculture In Major Agri-Food Systems: Earthworm Abundance And Soil Physico-Biochemical Properties	Climate-Smart Agriculture;Earthworms;Soil Enzymes;Subsurface Drip Irrigation;Maize-Based System;Rice-Wheat System;Soil Quality	Rice-Wheat System;Crop Residue;Conservation Agriculture;Organic-Matter;Sustainable Intensification;Functional Diversity;Population-Dynamics;Tillage;Productivity;Communities	Agronomy-Basel	Jat, Hs;Choudhary, M;Kakraliya, Sk;Gora, Mk;Kakraliya, M;Kumar, V;Priyanka;Poonia, T;Mcdonald, Aj;Jat, Ml;Sharma, Pc;Abdallah, Am	Ccs Haryana Agr Univ;Damanhour Univ;Int Maize & Wheat Improvement Ctr Cimmyt;Icar Cent Soil Salin Res Inst Cssri;Cornell Univ	Usa;Egypt;India	Jat, Hanuman S;Choudhary, Madhu;Kakraliya, Suresh K;Gora, Manoj K;Kakraliya, Manish;Kumar, Vikas;Priyanka;Poonia, Tanuja;Mcdonald, Andrew J;Jat, Mangi L;Sharma, Parbodh C;Abdallah, Ahmed M	Agronomy;Plant Sciences	Agriculture;Plant Sciences	3	3	1	3	84	MAR	Bill & Melinda Gates Foundation Through Cereal System Initiative For South Asia (Csisa) Project [Opp1052535];[Icar-Dare-W3-Ca-2020-Cimmyt];[Cgiar-Wheat-Fp4/W1/2];[Cgiar-Ccafsfp2/P25]	Sharma, Pc (通讯作者)，Icar Cent Soil Salin Res Inst Cssri, Karnal 132001, India;Jat, Ml (通讯作者)，Int Maize & Wheat Improvement Ctr Cimmyt, New Delhi 110012, India.
	2021	2	Long-Term Ditch-Buried Straw Return Increases Functionality Of Soil Microbial Communities	Rice-Wheat Rotation;Straw Incorporation;Soil Enzyme Activity;Glomalin;Soil Respiration;Functional Diversities	Arbuscular Mycorrhizal Fungi;Organic-Carbon;Glomalin;Dynamics;Matter;Decomposition;Respiration;Stability;Patterns;Impacts	Catena	Yang, Hs;Fang, C;Meng, Y;Dai, Yj;Liu, J	Nanjing Agr Univ;Inst Agr Sci Yanjiang Dist Jiangsu Prov	Peoples R China	Yang, Haishui;Fang, Chun;Meng, Yi;Dai, Yajun;Liu, Jian	Geosciences, Multidisciplinary;Soil Science;Water Resources	Geology;Agriculture;Water Resources	26	93	3	93	57	JUL	National Natural Science Foundation Of China [31700483];Natural Science Foundation Of Jiangsu Province [Bk20191310]	Yang, Hs (通讯作者)，Nanjing Agr Univ, Coll Agr, Nanjing 210095, Peoples R China;Liu, J (通讯作者)，Inst Agr Sci Yanjiang Dist Jiangsu Prov, Rugao 226541, Peoples R China.
	2020	12	The Adaptability Of Apsim-Wheat Model In The Middle And Lower Reaches Of The Yangtze River Plain Of China: A Case Study Of Winter Wheat In Hubei Province	The Middle And Lower Reaches Of The Yangtze River Plain;Winter Wheat;Apsim-Wheat Model;Calibration And Validation;Adaptability	Leaf-Area;Fertilizer-Nitrogen;Ceres-Wheat;Climate;Yield;Productivity;Simulation;Optimization;Irrigation;Senescence	Agronomy-Basel	Zhao, Pp;Zhou, Y;Li, Ff;Ling, Xx;Deng, Ny;Peng, Sb;Man, Jg	Huazhong Agr Univ	Peoples R China	Zhao, Panpan;Zhou, Yang;Li, Fengfeng;Ling, Xiaoxia;Deng, Nanyan;Peng, Shaobing;Man, Jianguo	Agronomy;Plant Sciences	Agriculture;Plant Sciences	7	25	12	25	48	JUL	National Key Research And Development Program Of China [2016Yfd0300206, 2018Yfd0301302];National Natural Science Foundation Of China [31601251];Fundamental Research Funds For The Central Universities [2662017Qd038, 2662019Qd020]	Man, Jg (通讯作者)，Huazhong Agr Univ, Coll Plant Sci & Technol, Mara Key Lab Crop Ecophysiol & Farming Syst Middl, Wuhan 430070, Peoples R China.
	2016	24	Effects Of Tillage And Mulch On The Growth, Yield And Irrigation Water Productivity Of A Dry Seeded Rice-Wheat Cropping System In North-West India	Conservation Agriculture;Zero Till;Irrigation Water Productivity;Model Simulation;Apsim	Permanent Raised Beds;Triticum-Aestivum L.;Conservation Agriculture;Gangetic Plains;Happy Seeder;Zero-Tillage;No-Tillage;Soil;Management;Rotation	Field Crops Research	Naveen-Gupta;Sudhir-Yadav;Humphreys, E;Kukal, Ss;Balwinder-Singh;Eberbach, Pl	Punjab Agr Univ;Irri;Charles Sturt Univ;Int Maize & Wheat Improvement Ctr Cimmyt	Australia;Philippines;India	Naveen-Gupta;Sudhir-Yadav;Humphreys, E;Kukal, S S;Balwinder-Singh;Eberbach, P L	Agronomy	Agriculture	3	60	26	60	62	SEP	Charles Sturt University;International Fund For Agricultural Development (Ifad) [C-Ecg-46-Irri];European Community (Ec) [C-Ecg-46-Irri]	Naveen-Gupta (通讯作者)，Charles Sturt Univ, Po Bag 588, Wagga Wagga, Nsw 2678, Australia.
	2017	14	Temperature And Solar Radiation Utilization Of Rice For Yield Formation With Different Mechanized Planting Methods In The Lower Reaches Of The Yangtze River, China	Rice;Mechanized Planting Methods;Temperature;Solar Radiation	Irrigated Rice;Grain-Yield;Growth;Field;Management;Quality;Impact;Maize	Journal Of Integrative Agriculture	Xing, Zp;Wu, P;Zhu, M;Qian, Hj;Hu, Yj;Guo, Bw;Wei, Hy;Xu, K;Huo, Zy;Dai, Qg;Zhang, Hc	Yangzhou Univ	Peoples R China	Xing Zhi-Peng;Wu Pei;Zhu Ming;Qian Hai-Jun;Hu Ya-Jie;Guo Bao-Wei;Wei Hai-Yan;Xu Ke;Huo Zhong-Yang;Dai Qi-Gen;Zhang Hong-Cheng	Agriculture, Multidisciplinary	Agriculture	5	54	18	54	36	缺失字段	Major Independent Innovation Project In Jiangsu Province, China [Cx(15)1002];Agricultural Science And Technology Innovation Fund In Jiangsu Province, China [Cx(12)1003-09];National Key Research Program Of China [2016Yfd0300503];Science And Technology Plan Of Jiangsu Province, China [Be2015340];Research Innovation Program For College Graduates Of Jiangsu Province, China [Kylx15_1369];Priority Acad…	Xu, K;Zhang, Hc (通讯作者)，Yangzhou Univ, Jiangsu Key Lab Crop Genet & Physiol, Jiangsu Coinnovat Ctr Modem Prod Technol Grain Cr, Yangzhou 225009, Jiangsu, Peoples R China.
	2018	14	Genomic Variations In The 3'-Termini Of Rice Stripe Virus In The Rotation Between Vector Insect And Host Plant	Genomic Variation;Host Plant;Rice Stripe Virus;Rna Virus;Vector Insect	Ambisense Coding Strategy;Complete Nucleotide-Sequence;Viral-Rna;Clustal-W;Segments;China;Tenuiviruses;Replication;Diversity;Alignment	New Phytologist	Zhao, W;Xu, Zt;Zhang, Xm;Yang, Ml;Kang, L;Liu, Ry;Cui, F	Univ Chinese Acad Sci;Chinese Acad Sci;Fujian Agr & Forestry Univ	Peoples R China	Zhao, Wan;Xu, Zhongtian;Zhang, Xiaoming;Yang, Meiling;Kang, Le;Liu, Renyi;Cui, Feng	Plant Sciences	Plant Sciences	5	21	16	21	46	AUG	Major State Basic Research Development Program Of China (973 Program) [2014Cb13840402];Strategic Priority Research Program Of The Chinese Academy Of Sciences [Xdb11040200];One Hundred Talent Program From The Chinese Academy Of Sciences;State Key Laboratory Of Integrated Management Of Pest Insects And Rodents [Chineseipm1801]	Kang, L;Cui, F (通讯作者)，Chinese Acad Sci, Inst Zool, State Key Lab Integrated Management Pest Insects, Beijing 100101, Peoples R China;Liu, Ry (通讯作者)，Fujian Agr & Forestry Univ, Haixia Inst Sci & Technol, Ctr Agroforestry Mega Data Sci, Fuzhou 350002, Fujian, Peoples R China;Liu, Ry (通讯作者)，Fujian Agr & Forestry Univ, Haixia Inst Sci & Technol, Fafu Ucr Joint Ctr Hort Biol & Metabol, Fuzhou 350002, …
	2014	12	Manganese Influx And Its Utilization Efficiency In Wheat	Manganese Acquisition;Manganese Kinetics;Rhizosphere;Root Growth;Wheat Grain	Rice Genotypes;Root-Growth;Cultivars;Accumulation;Yield;Field;Mn;Redistribution;Mechanisms;Element	Indian Journal Of Experimental Biology	Jhanji, S;Sadana, Us;Shankar, A;Shukla, Ak	Punjab Agr Univ;Indian Inst Soil Sci	India	Jhanji, Shajini;Sadana, Upkar Singh;Shankar, Arun;Shukla, Arvind Kumar	Biology	Life Sciences & Biomedicine - Other Topics	0	7	13	7	42	JUN	缺	Jhanji, S (通讯作者)，Punjab Agr Univ, Dept Soil Sci, Ludhiana 141004, Punjab, India.
	2018	31	Crop Yield And Soil Properties Of Dryland Winter Wheat-Spring Maize Rotation In Response To 10-Year Fertilization And Conservation Tillage Practices On The Loess Plateau	Conservation Tillage;Fertilization;Soil Water Variation;Soil Nutrients;Winter Wheat-Spring Maize Rotation;Yield	Water-Use Efficiency;North China Plain;Long-Term;Grain-Yield;Systems;Nitrogen;Rice;Agriculture;Growth;Field	Field Crops Research	Zhang, Yj;Wang, Sl;Wang, H;Wang, R;Wang, Xl;Li, J	Northwest A&F Univ	Peoples R China	Zhang, Yujiao;Wang, Shulan;Wang, Hao;Wang, Rui;Wang, Xiaoli;Li, Jun	Agronomy	Agriculture	7	143	31	143	43	AUG 1	National Natural Science Foundation Of China [31571620, 31671641];National Key Technology Research And Development Program Of The Ministry Of Science And Technology Of China [2015Bad22B02];Special Fund For Agro-Scientific Research In The Public Interest [201303104, 201503116]	Wang, Xl;Li, J (通讯作者)，Northwest A&F Univ, Coll Agron, Yangling 712100, Shaanxi, Peoples R China.
	2021	4	Herbicide Resistance To Metsulfuron-Methyl In Rumex Dentatus L. In North-West India And Its Management Perspectives For Sustainable Wheat Production	Ecology;Herbicide Resistance;Metsulfuron-Methyl;Rumex Dentatus;Tillage	Canarygrass Phalaris-Minor;Dioxide-Induced Changes;Cropping Systems;Carbon-Dioxide;Triticum-Aestivum;Gangetic Plains;Weed Management;Rice;Tillage;Competition	Sustainability	Chaudhary, A;Chhokar, Rs;Dhanda, S;Kaushik, P;Kaur, S;Poonia, Tm;Khedwal, Rs;Kumar, S;Punia, Ss	Chaudhary Charm Singh Haryana Agr Univ;Chaudhary Charan Singh Haryana Agr Univ;Punjab Agr Univ;Univ Politecn Valencia;Icar Indian Inst Wheat & Barley Res	Spain;India	Chaudhary, Ankur;Chhokar, Rajender Singh;Dhanda, Sachin;Kaushik, Prashant;Kaur, Simerjeet;Poonia, Todar Mal;Khedwal, Rajbir Singh;Kumar, Surender;Punia, Satbir Singh	Green & Sustainable Science & Technology;Environmental Sciences;Environmental Studies	Science & Technology - Other Topics;Environmental Sciences & Ecology	2	7	4	7	88	JUN	Punjab Agricultural University (Ludhiana);Icar-Indian Institute Of Wheat And Barley Research (Karnal)	Chaudhary, A (通讯作者)，Chaudhary Charm Singh Haryana Agr Univ, Reg Res Stn, Uchani 132001, Haryana, India.
	2022	0	Energy And Economic Efficiency Of Climate-Smart Agriculture Practices In A Rice-Wheat Cropping System Of India	缺失字段	Conservation Agriculture;Management-Practices;Gangetic Plains;Tillage;Performance;Rotation;Maize	Scientific Reports	Kakraliya, Sk;Jat, Hs;Singh, I;Gora, Mk;Kakraliya, M;Bijarniya, D;Sharma, Pc;Jat, Ml	Ccs Haryana Agr Univ;Int Maize & Wheat Improvement Ctr Cimmyt;Icar Cent Soil Salin Res Inst	India	Kakraliya, S K;Jat, H S;Singh, Ishwar;Gora, M K;Kakraliya, Manish;Bijarniya, Deepak;Sharma, P C;Jat, M L	Multidisciplinary Sciences	Science & Technology - Other Topics	1	1	0	1	34	MAY 24	Cgiar Research Programs (Crps) On Climate Change, Agriculture And Food Security (Ccafs) And Wheat Agri-Food Systems (Wheat);Indian Council Of Agricultural Research (Icar);Cgiar Fund Council;Australia (Aciar);Ifad, Netherlands, New Zealand, Switzerland, Uk;Usaid;Irish Aid;European Union	Jat, Hs;Jat, Ml (通讯作者)，Int Maize & Wheat Improvement Ctr Cimmyt, Nasc Complex, New Delhi 110012, India.
	2016	4	Evaluation Of Tillage And Crop Establishment Methods Integrated With Relay Seeding, Of Wheat And Mungbean For Sustainable Intensification Of Cotton-Wheat System In South Asia	Cotton-Wheat System;Sustainable Intensification;Conservation Agriculture;Permanent Beds;Relay Seeding	Indo-Gangetic Plains;Water Productivity;Conservation Agriculture;Zero-Tillage;Rice;Yields;Rotation;Residue;Profitability;Energy	Field Crops Research	Choudhary, R;Singh, P;Sidhu, Hs;Nandal, Dp;Jat, Hs;Yadvinder-Singh;Jat, Ml	Haryana Agr Univ;Cimmyt;Int Maize & Wheat Improvement Ctr Cimmyt	India	Choudhary, Rakesh;Singh, Parvinder;Sidhu, H S;Nandal, D P;Jat, H S;Yadvinder-Singh;Jat, M L	Agronomy	Agriculture	2	27	4	27	41	DEC	International Maize And Wheat Improvement Centre (Cimmyt) Under The Cereal System Initiative For South Asia (Csisa) Project;Cgiar Research Programmes (Crps) On Wheat (Crp 3.1) Project	Jat, Ml (通讯作者)，Nasc Complex, Cimmyt, Cg Block, New Delhi 110012, India.
	2008	7	Desorption And Transformation Of Zinc In A Mollisol And Its Uptake By Plants In A Rice-Wheat Rotation Fertilized With Either Zinc-Enriched Biosludge From Molasses Or With Inorganic Zinc	Molasses Based Distilleries;Post-Methanation Biosludge;Zn Sources;Zn-65;Radiotracer	Heavy-Metals;Soils;Fractionation;Nutrition;Biosolids	Biology And Fertility Of Soils	Srivastava, Pc;Singh, Ap;Kumar, S;Ramachandran, V;Shrivastava, M;D'Souza, Sf	Govind Ballabh Pant Univ Agr & Technol;Bhabha Atom Res Ctr	India	Srivastava, Prakash C;Singh, Ajay P;Kumar, Surendra;Ramachandran, V;Shrivastava, Manoj;D'Souza, S F	Soil Science	Agriculture	0	11	7	11	18	SEP	Board Of Research In Nuclear Sciences, Department Of Atomic Energy, Government Of India [2004/35/8/Brns/257]	Srivastava, Pc (通讯作者)，Govind Ballabh Pant Univ Agr & Technol, Dept Soil Sci, Pantnagar 263145, Uttar Pradesh, India.
	2011	22	Irrigation And Nitrogen Scheduling As A Requirement For Optimising Wheat Yield And Quality In Haryana, India	N Fertiliser;Split Applications;Apparent Recovery;Attainable Yields;Chapatti Quality	Fed Mediterranean Conditions;Use Efficiency;Nutrient Management;Cropping System;Winter-Wheat;Spring Wheat;Fertilization;Protein;Water	Field Crops Research	Coventry, Dr;Yadav, A;Poswal, Rs;Sharma, Rk;Gupta, Rk;Chhokar, Rs;Gill, Sc;Kumar, V;Kumar, A;Mehta, A;Kleemann, Sgl;Cummins, Ja	Rural Solut Sa;Css Haryana Agr Univ;Directorate Wheat Res;Univ Adelaide	Australia;India	Coventry, D R;Yadav, A;Poswal, R S;Sharma, R K;Gupta, R K;Chhokar, R S;Gill, S C;Kumar, V;Kumar, A;Mehta, A;Kleemann, S G L;Cummins, J A	Agronomy	Agriculture	0	57	27	57	28	AUG 14	Australian Centre For International Agricultural Research	Coventry, Dr (通讯作者)，Univ Adelaide, Sch Agr Food & Wine, Waite Campus, Sa, Australia.
	2020	26	Achieving The Safe Use Of Cd- And As-Contaminated Agricultural Land With An Fe-Based Biochar: A Field Study	Cd And As Contamination;Fe-Based Biochar;Phytoavailability;Plant Growth;Wheat-Rice Rotation	Rice;Iron;Amendment;Cadmium;Bioavailability;Accumulation;Mechanisms;Mobility;Sorption;Removal	Science Of The Total Environment	Tang, Xj;Shen, Hr;Chen, M;Yang, X;Yang, D;Wang, F;Chen, Zz;Liu, Xm;Wang, Hl;Xu, Jm	Univ Wuppertal;Hangzhou Normal Univ;Zhejiang A&F Univ;Anhui Univ Sci & Technol;Zhejiang Univ;Foshan Univ	Germany;Peoples R China	Tang, Xianjin;Shen, Haoran;Chen, Min;Yang, Xing;Yang, Dong;Wang, Fan;Chen, Zhengzheng;Liu, Xingmei;Wang, Hailong;Xu, Jianming	Environmental Sciences	Environmental Sciences & Ecology	18	103	27	103	46	MAR 1	National Natural Science Foundation Of China [41722111, 41671312];National Key Technology Rd Program [2016Yfd0801105, 2018Yfd0800202];Hangzhou Science And Technology Project [20162013A07]	Liu, Xm (通讯作者)，Zhejiang Univ, Inst Soil & Water Resources & Environm Sci, Zhejiang Prov Key Lab Agr Resources & Environm, 866 Yuhangtang Rd, Hangzhou 310058, Peoples R China.
	2020	12	Impacts Of Conservation Agriculture And Herbicides On Weeds, Nematodes, Herbicide Residue And Productivity In Direct-Seeded Rice	Bispyribac-Na;Brown Manuring;Crop Residue;Parasitic Nematodes;Pendimethalin;Rice-Wheat System;Weeds	Indo-Gangetic Plains;Soil Organic-Carbon;Resource-Conserving Technologies;Crop-Rotation;Wheat System;Community Structure;Microbial Biomass;Tillage Systems;Root Diseases;No-Till	Soil & Tillage Research	Baghel, Jk;Das, Tk;Pankaj;Mukherjee, I;Nath, Cp;Bhattacharyya, R;Ghosh, S;Raj, R	Icar Directorate Onion & Garl Res;Icar Indian Agr Res Inst;Icar Indian Inst Pulses Res	India	Baghel, J K;Das, T K;Pankaj;Mukherjee, I;Nath, C P;Bhattacharyya, Ranjan;Ghosh, Sourav;Raj, Rishi	Soil Science	Agriculture	2	49	13	49	70	JUL	缺	Das, Tk (通讯作者)，Icar Indian Agr Res Inst, Div Agron, New Delhi, India.
	2020	22	Soil And Microbial Biomass Stoichiometry Regulate Soil Organic Carbon And Nitrogen Mineralization In Rice-Wheat Rotation Subjected To Long-Term Fertilization	Stoichiometry;Soc Mineralization;Nitrogen Mineralization;Microbial Biomass;Nutrient Availability;Long-Term Fertilization	Enzyme-Activities;Straw Mineralization;P Stoichiometry;Paddy Soil;Microorganisms;Quality;Phosphorus;Matter;Rates;Temperature	Journal Of Soils And Sediments	Ashrae, Mn;Hu, C;Wu, L;Duan, Yh;Zhang, Wj;Aziz, T;Cai, Ad;Abrar, Mm;Xu, Mg	Hubei Acad Agr Sci;Univ Agr Faisalabad;Chinese Acad Agr Sci	Pakistan;Peoples R China	Ashrae, Muhammad Nadeem;Hu, Cheng;Wu, Lei;Duan, Yinghua;Zhang, Wenju;Aziz, Tariq;Cai, Andong;Abrar, Muhammad Mohsin;Xu, Minggang	Environmental Sciences;Soil Science	Environmental Sciences & Ecology;Agriculture	26	137	26	137	53	AUG	National Natural Science Foundation Of China [41877105, 41907093];Fundamental Research Funds For Central Non-Profit Scientific Institution [1610132019044, 1610132019013]	Zhang, Wj (通讯作者)，Chinese Acad Agr Sci, Inst Agr Resources & Reg Planning, Natl Engn Lab Improving Qual Arable Land, Beijing 100081, Peoples R China.
	2020	2	Residual Nitrogen From Preceding Garlic Crops Is Important For Double-Cropped Rice	Cropping System;Soil Residual Nitrogen;Nitrogen Absorption;Rice Growth;Isotope Tracing	Soil-Nitrogen;Organic-Carbon;Systems;Fertilizer;Yield;Management;Efficiency;Maize;Rotation;Fields	Nutrient Cycling In Agroecosystems	Zhou, W;Wang, T;Fu, Y;Yang, Zp;Liu, Q;Yan, Fj;Chen, Y;Tao, Yf;Malik, N;Ren, Wj	Sichuan Agr Univ;Crop Ecophysiol & Cultivat Key Lab Sichuan Prov	Peoples R China	Zhou, Wei;Wang, Tao;Fu, Yong;Yang, Zhiping;Liu, Qi;Yan, Fengjun;Chen, Yong;Tao, Youfeng;Malik, Nkrumah;Ren, Wanjun	Soil Science	Agriculture	3	17	2	17	32	DEC	National Natural Science Foundation Of China (Nsfc) [31871564];Ministry Of Science And Technology Of The People'S Republic Of China [2018Yfd0301204, 2017Yfd0301702];Department Of Science And Technology Of Sichuan Province [2016Nyz0051]	Ren, Wj (通讯作者)，Sichuan Agr Univ, Minist Agr, Key Lab Crop Ecophysiol & Farming Syst Southwest, Chengdu 611130, Sichuan, Peoples R China.
	2019	2	Yield And The N-15 Fate In Rice/Maize Season In The Yangtze River Basin	缺失字段	Rice-Wheat Rotation;Greenhouse-Gas Emissions;Buried Straw Return;Use Efficiency;Crop Yields;Ammonia Volatilization;Nitrogen-Fertilization;Soil Fertility;Maize;System	Agronomy Journal	Wang, S;Yang, M;Liao, Sp;Sheng, Wh;Shi, Xj;Lu, Jw;Guo, Sw;Shen, Jb;Zhang, Fs;Goulding, K;Liu, Xj	China Agr Univ;Rothamsted Res;Nanjing Agr Univ;Huazhong Agr Univ;Southwest Univ	Peoples R China;England	Wang, Sen;Yang, Min;Liao, Shipeng;Sheng, Weihong;Shi, Xiaojun;Lu, Jianwei;Guo, Shiwei;Shen, Jianbo;Zhang, Fusuo;Goulding, Keith;Liu, Xuejun	Agronomy	Agriculture	13	85	4	85	70	MAR-APR	State Key Basic Research Programme [2017Yfd0200100];National Natural Science Foundation Of China [41425007, 31471944];Ten-Thousand Talent Program;Sino-Uk Cinag Program (Bbsrc) [Bb/N013468/1];Southwest University;Huazhong Agricultural University;Nanjing Agricultural University;Bbsrc [Bb/N013468/1] Funding Source: Ukri	Liu, Xj (通讯作者)，China Agr Univ, Coll Resources & Environm Sci, Beijing 100193, Peoples R China.
	2014	34	Effects Of Crop-Straw Biochar On Crop Growth And Soil Fertility Over A Wheat-Millet Rotation In Soils Of China	C/N Ratio;Cation Exchange Capacity;Harvest Index;Nutrient Uptake;Ph	Plant-Growth;Pyrolysis;Carbon;Residues;Yield	Soil Use And Management	Zhao, X;Wang, Jw;Xu, Hj;Zhou, Cj;Wang, Sq;Xing, Gx	Chinese Acad Sci;Northwest A&F Univ	Peoples R China	Zhao, X;Wang, J W;Xu, H J;Zhou, C J;Wang, S Q;Xing, G X	Soil Science	Agriculture	3	134	45	134	34	SEP	National Natural Science Foundation Of China [41271312, 41001147];Knowledge Innovation Program Of Chinese Academy Of Sciences [Y112000010];National Key Technology R&D Program Of China [2013Bad1 1B01]	Wang, Sq (通讯作者)，Chinese Acad Sci, State Key Lab Soil & Sustainable Agr, Inst Soil Sci, Changshu Natl Agroecosyst Observat & Res Stn, Nanjing 210008, Peoples R China.
	2021	3	Herbicide In Weed Management Of Wheat (Triticum Aestivum L.) And Rainy Season Rice (Oryza Sativa L.) Under Conservation Agricultural System	Cereal Based Cropping System;Weeds;Herbicides;Economics;Climate-Smart Agriculture	Foxtail Setaria-Faberi;Crop-Rotation;Tillage;Yield;Establishment;Principles;Dynamics;Health;Growth	Agronomy-Basel	Zahan, T;Hossain, Mf;Chowdhury, Ak;Ali, Mo;Ali, Ma;Dessoky, Es;Hassan, Mm;Maitra, S;Hossain, A	Centurion Univ Technol & Management;Taif Univ;Bangladesh Agr Res Inst Bari;Bangladesh Wheat & Maize Res Inst;Bari	Bangladesh;Saudi Arabia;India	Zahan, Taslima;Hossain, Md Faruque;Chowdhury, Apurba K;Ali, Md Omar;Ali, Md Akkas;Dessoky, Eldessoky S;Hassan, Mohamed M;Maitra, Sagar;Hossain, Akbar	Agronomy;Plant Sciences	Agriculture;Plant Sciences	1	3	3	3	56	SEP	Taif University Researchers Supporting Project, Taif University, Taif, Saudi Arabia [Tursp-2020/85]	Hassan, Mm (通讯作者)，Taif Univ, Coll Sci, Dept Biol, At Taif 21944, Saudi Arabia;Hossain, A (通讯作者)，Bangladesh Wheat & Maize Res Inst, Dinajpur 5200, Bangladesh.
	2019	21	Analyzing Crop Yield Gaps And Their Causes Using Cropping Systems Modelling-A Case Study Of The Punjab Rice-Wheat System, Pakistan	Apsim;Crop Modelling;Land And Water Productivity;Sowing Dates;Sustainable Intensification;Yield Gaps	Farmers Managing Climate;Water Productivity;Apsim;Trends;Management;Risk	Field Crops Research	Khaliq, T;Gaydon, Ds;Ahmad, Mud;Cheema, Mjm;Gull, U	Univ Agr Faisalabad;Univ Queensland;Csiro	Australia;Pakistan	Khaliq, Tasneem;Gaydon, Donald S;Ahmad, Mobin-Ud-Din;Cheema, M J M;Gull, Umair	Agronomy	Agriculture	3	42	21	42	45	FEB 15	Australian Department Of Foreign Affairs And Trade (Dfat) Through The Sustainable Development Investment Portfolio Indus Project;Csiro Through Its Land And Water Portfolio	Gaydon, Ds (通讯作者)，Csiro, Agr & Food, Brisbane, Qld, Australia.
	2015	81	Effects Of Short-Term Conservation Management Practices On Soil Organic Carbon Fractions And Microbial Community Composition Under A Rice-Wheat Rotation System	Crop Residue Returning;No-Tillage;Plfa;Soc Fractions;Microbial Community	Phospholipid Fatty-Acid;No-Till Management;Residue Management;Crop-Rotation;Biomass;Matter;Dynamics;Agriculture;Aggregate;Bacterial	Biology And Fertility Of Soils	Guo, Lj;Zhang, Zs;Wang, Dd;Li, Cf;Cao, Cg	Huazhong Agr Univ	Peoples R China	Guo, Li-Jin;Zhang, Zhi-Sheng;Wang, Dan-Dan;Li, Cheng-Fang;Cao, Cou-Gui	Soil Science	Agriculture	11	186	89	186	69	JAN	National Technology Project For High Food Yield, China [2011Bad16B02];National Natural Science Foundation Of China [31100319];Fundamental Research Funds For The Central Universities [2013Py106];Program For Changjiang Scholars And Innovative Research Team In University Of China [Irt1247]	Li, Cf (通讯作者)，Huazhong Agr Univ, Coll Plant Sci & Technol, 1 Shizishan St, Wuhan 430070, Hubei Province, Peoples R China.
	2021	1	Removal Of Biomass And Nutrients By Weeds And Direct-Seeded Rice Under Conservation Agriculture In Light-Textured Soils Of North-Western India	Rice Establishment Methods;Grain And Straw Yield;Weed Biomass;Removal Nutrients;Rice And Weeds	Crop Production;Rotation;Tillage	Plants-Basel	Dhaliwal, Ss;Sharma, S;Shukla, Ak;Sharma, V;Bhullar, Ms;Dhaliwal, Tk;Alorabi, M;Alotaibi, Ss;Gaber, A;Hossain, A	Punjab Agr Univ;Bangladesh Wheat & Maize Res Inst;Indian Inst Soil Sci;Taif Univ	Bangladesh;India;Saudi Arabia	Dhaliwal, Salwinder Singh;Sharma, Sandeep;Shukla, Arvind Kumar;Sharma, Vivek;Bhullar, Makhan Singh;Dhaliwal, Tarundeep Kaur;Alorabi, Mohammed;Alotaibi, Saqer S;Gaber, Ahmed;Hossain, Akbar	Plant Sciences	Plant Sciences	1	2	1	2	28	NOV	Department Of Soil Science, Punjab Agricultural University, Ludhiana 141027, India;Taif University, Taif, Saudi Arabia [Tursp-2020/310]	Gaber, A (通讯作者)，Taif Univ, Coll Sci, Dept Biol, Pob 11099, At Taif 21944, Saudi Arabia;Hossain, A (通讯作者)，Bangladesh Wheat & Maize Res Inst, Dept Agron, Dinajpur 5200, Bangladesh.
	2022	1	Rotation Regimes Lead To Significant Differences In Soil Macrofaunal Biodiversity And Trophic Structure With The Changed Soil Properties In A Rice-Based Double Cropping System	Biodiversity Loss;Crop Production;Green Manure;Soil Ecosystem Function;Trophic Level	Community Composition;Organic-Matter;Ecosystem Services;Microbial Biomass;Tillage;Diversity;Agriculture;Succession;Earthworms;Responses	Geoderma	Yang, Rp;Qi, Yk;Yang, L;Chen, T;Deng, Ax;Zhang, J;Song, Zw;Ge, Bm	Jiangsu Coastal Area Inst Agr Sci;Chinese Acad Agr Sci;Yancheng Teachers Univ	Peoples R China	Yang, Ruiping;Qi, Yongkui;Yang, Li;Chen, Tao;Deng, Aixing;Zhang, Jun;Song, Zhenwei;Ge, Baoming	Soil Science	Agriculture	18	40	1	40	87	JAN 1	National Natural Science Foundation Of China [31971440];Modern Agro-Industry Technology Research System-Green [Cars-22-16];Innovation Program Of Chinese Academy Of Agricultural Sciences [01-Ics-20];Jiangsu Planned Project For Postdoctoral Research Funds [1701005B];Qing Lan Project Of Jiangsu Province	Ge, Bm (通讯作者)，Yancheng Teachers Univ, Jiangsu Synthet Innovat Ctr Coastal Bioagr, Sch Wetlands, Jiangsu Key Lab Bioresources Saline Soils, Yancheng 224007, Peoples R China;Song, Zw (通讯作者)，Chinese Acad Agr Sci, Inst Crop Sci, Minist Agr & Rural Affairs Pr China, Key Lab Crop Physiol & Ecol, Beijing 100081, Peoples R China.
	2016	16	Biological Responses Of Wheat (Triticum Aestivum) Plants To The Herbicide Simetryne In Soils	Simetryne;Wheat;Accumulation;Oxidative Stress;Antioxidant Enzymes;Gene Expression	Oxidative Stress;Lipid-Peroxidation;Superoxide-Dismutase;Enzyme-Activities;Gene-Expression;Water;Toxicity;Atrazine;Growth;Chlorotoluron	Ecotoxicology And Environmental Safety	Jiang, L;Yang, Y;Jia, Lx;Lin, Jl;Liu, Y;Pan, B;Lin, Y	Chinese Acad Trop Agr Sci;Agroenvironm Minist Agr	Peoples R China	Jiang, Lei;Yang, Yi;Jia, Lin Xian;Lin, Jing Ling;Liu, Ying;Pan, Bo;Lin, Yong	Environmental Sciences;Toxicology	Environmental Sciences & Ecology;Toxicology	1	54	17	54	55	MAY	National Natural Science Foundation Of China [21407177];Hainan Province Science Fund [314101];Fundamental Research Funds For Environment And Plant Protection Institute, Catas [2012 Hzs1J005]	Lin, Y (通讯作者)，Chinese Acad Trop Agr Sci, Environm & Plant Protect Inst, Haikou 571101, Peoples R China.
	2004	25	Effect Of Tillage On Growth, Yield And Nutrient Uptake In Wheat After Rice In The Indo-Gangetic Plains Of India	缺失字段	Root Development;Water-Use;Soil;Irrigation;Rotations;Maize;Corn;Loam;Sand	Journal Of Agricultural Science	Gangwar, Ks;Singh, Kk;Sharma, Sk	Project Directorate Cropping Syst Res	India	Gangwar, Ks;Singh, Kk;Sharma, Sk	Agriculture, Multidisciplinary	Agriculture	0	15	27	15	36	AUG	缺	Gangwar, Ks (通讯作者)，Project Directorate Cropping Syst Res, Cropping Syst Management Unit, Meerut 250110, Uttar Pradesh, India.
	2014	12	Changes In Biological Properties In Soil Amended With Rock Phosphate And Waste Mica Enriched Compost Using Biological Amendments And Chemical Fertilizers Under Wheat-Soybean Rotation	Compost;Crop Residues;Fertilizers;Phosphorus;Potassium;Rock Phosphate;Soil Enzymes;Soil Fertility;Waste Mica	Long-Term Application;Microbial Biomass;Enzyme-Activities;Organic-Matter;Rice Straw;Phosphorus;Manure;Dynamics;Transformations;Metabolism	Journal Of Plant Nutrition	Meena, Md;Biswas, Dr	Cent Soil Salin Res Inst;Indian Agr Res Inst	India	Meena, M D;Biswas, D R	Plant Sciences	Plant Sciences	2	11	12	11	65	缺失字段	缺	Biswas, Dr (通讯作者)，Indian Agr Res Inst, Div Soil Sci & Agr Chem, New Delhi 110012, India.
	2018	0	Significance Of Manganese Fertilization In Wheat-Based Cropping Systems Of Indo-Gangetic Plain (Igp)	Mn Fractions;Mn Release Behaviour;Uptake;Wheat-Based Cropping System	Grain-Yield;Take-All;Soil;Growth;Mn;Availability;Speciation;Efficiency;Rice;Zinc	Indian Journal Of Agricultural Sciences	Narender;Malik, Rs;Dey, A;Meena, Mc	Icar Iari;Ccs Haryana Agr Univ;Icar Indian Agr Res Inst	India	Narender;Malik, R S;Dey, Abir;Meena, M C	Agriculture, Multidisciplinary	Agriculture	0	7	0	7	49	SEP	缺	Narender (通讯作者)，Icar Indian Agr Res Inst, New Delhi 110012, India;Narender (通讯作者)，Icar Iari, Div Soil Sci & Agr Chem, New Delhi 110012, India.
	2012	0	Study Of The Characteristic Of Nitrogen Runoff In Farmland Under Different Fertilizing Levels	Wheat-Rice;Rotation;Nitrogen;Loss	缺失字段	Proceedings Of The 4Th International Conference On Environmental Technology And Knowledge Transfer	Sun, L;Ma, Yh;Hu, Sb;Zhu, Xh;Wang, Lt;Wu, Mm;Xu, Hj	Anhui Agr Univ;Agoecol Environm Ctr Juchao Dist	Peoples R China	Sun Li;Ma Youhua;Hu Shanbao;Zhu Xiaohong;Wang Liting;Wu Manman;Xu Hongjun	Green & Sustainable Science & Technology;Engineering, Environmental;Environmental Sciences	Science & Technology - Other Topics;Engineering;Environmental Sciences & Ecology	0	3	0	3	18	缺失字段	Non-Profit Research Foundation For Agriculture [201103039];Protection Of Agroecological Environment [20110402-117]	Ma, Yh (通讯作者)，Anhui Agr Univ, Sch Sources & Environm, Hefei 230036, Peoples R China.
	2015	6	A Comparison Of Farming Practices And Performance For Wheat Production In Haryana, India	Farmer Survey;Zero Tillage;Fertilizer Practice;Technology Change;Regression Tree	Nutrient-Supplying Power;Irrigated Rice Systems;Technical Efficiency;Fertilizer Inputs;Tillage;Quality;Agriculture;Options;Balance;Plains	Agricultural Systems	Coventry, Dr;Poswal, Rs;Yadav, A;Riar, As;Zhou, Y;Kumar, A;Chand, R;Chhokar, Rs;Sharma, Rk;Yadav, Vk;Gupta, Rk;Mehta, A;Cummins, Ja	Rural Solut Sa;Css Haryana Agr Univ;Indian Inst Wheat & Barley Res;Univ Adelaide	Australia;India	Coventry, D R;Poswal, R S;Yadav, Ashok;Riar, Amritbir Singh;Zhou, Yi;Kumar, Anuj;Chand, Ramesh;Chhokar, R S;Sharma, R K;Yadav, V K;Gupta, R K;Mehta, Anil;Cummins, J A	Agriculture, Multidisciplinary	Agriculture	0	44	8	44	44	JUL	Australian Centre For International Agricultural Research [Cim/2006/094]	Zhou, Y (通讯作者)，Univ Adelaide, Sch Agr Food & Wine, Waite Campus, Adelaide, Sa 5005, Australia.
	2015	31	Least Limiting Water Range For Two Conservation Agriculture Cropping Systems In India	Bed Planting;Zero Tillage;Residue Retention;Soil Penetration Resistance;Cotton-Wheat And Rice-Wheat Rotations	Clay Loam Soil;Organic-Carbon;Irrigated Agroecosystem;Physical Quality;Tillage Systems;Wheat System;No-Tillage;Aggregation;Rotations;Impacts	Soil & Tillage Research	Mishra, Ak;Aggarwal, P;Bhattacharyya, R;Das, Tk;Sharma, Ar;Singh, R	Indian Agr Res Inst	India	Mishra, Amit Kumar;Aggarwal, Pramila;Bhattacharyya, Ranjan;Das, T K;Sharma, A R;Singh, Ravender	Soil Science	Agriculture	1	54	32	54	51	JUL	Icar-Indian Agricultural Research Institute, New Delhi	Bhattacharyya, R (通讯作者)，Indian Agr Res Inst, New Delhi 110012, India.
	2018	28	Soil Organic Carbon Dynamics In Wheat - Green Gram Crop Rotation Amended With Vermicompost And Biochar In Combination With Inorganic Fertilizers: A Comparative Study	Organic Carbon;Mineralization;Vermicompost;Biochar;Crop Rotation	Agricultural Soils;Gas Emission;Quality;Matter;Sequestration;Fractions;Nitrogen;Mineralization;Rice;Bioavailability	Journal Of Cleaner Production	Sarma, B;Farooq, M;Gogoi, N;Borkotoki, B;Kataki, R;Garg, A	Univ Western Australia;Assam Agr Univ;Sultan Qaboos Univ;Shantou Univ;Univ Agr Faisalabad;Tezpur Univ	Pakistan;India;Australia;Oman;Peoples R China	Sarma, Banashree;Farooq, Muhammad;Gogoi, Nirmali;Borkotoki, Bikram;Kataki, Rupam;Garg, Ankit	Green & Sustainable Science & Technology;Engineering, Environmental;Environmental Sciences	Science & Technology - Other Topics;Engineering;Environmental Sciences & Ecology	10	107	31	107	50	NOV 10	缺	Gogoi, N (通讯作者)，Tezpur Univ, Dept Environm Sci, Tezpur 784028, Assam, India.
	2020	8	Composition, Predicted Functions, And Co-Occurrence Networks Of Fungal And Bacterial Communities_ Links To Soil Organic Carbon Under Long-Term Fertilization In A Rice-Wheat Cropping System	Bacterial Community;Fungal Community;Fertilization Regime;Crop Rotation;Network Analysis	Microbial Communities;Sp-Nov.;Matter;Populations;Fractions;Diversity;Impacts;Growth;Manure	European Journal Of Soil Biology	Chen, J;Guo, Qk;Liu, Dh;Hu, C;Sun, Jw;Wang, Xb;Liang, Gq;Zhou, W	Hubei Acad Agr Sci;Chinese Acad Agr Sci	Peoples R China	Chen, Jie;Guo, Qiankun;Liu, Donghai;Hu, Cheng;Sun, Jingwen;Wang, Xiubin;Liang, Guoqing;Zhou, Wei	Ecology;Soil Science	Environmental Sciences & Ecology;Agriculture	10	71	8	71	50	SEP-OCT	National Key R&D Program Of China [2016Yfd0200109];National Natural Science Foundation Of China [31471943]	Liang, Gq;Zhou, W (通讯作者)，Chinese Acad Agr Sci, Inst Agr Resources & Reg Planning, 12 Zhongguancun South St, Beijing 100081, Peoples R China.
	2015	26	Tillage, Residue And Nitrogen Management Effects On Methane And Nitrous Oxide Emission From Rice-Wheat System Of Indian Northwest Indo-Gangetic Plains	Greenhouse Gas;Tillage And Residue Management;Indo-Gangetic Plains	Greenhouse-Gas Emissions;Conservation Agriculture;Soil;Rotation;Carbon	Journal Of Integrative Environmental Sciences	Sapkota, Tb;Jat, Ml;Shankar, V;Singh, Lk;Rai, M;Grewal, Ms;Stirling, Cm	Int Maize & Wheat Improvement Ctr Cimmyt;Chaudhary Charan Singh Haryana Agr Univ	Wales;India	Sapkota, Tek B;Jat, M L;Shankar, Vivek;Singh, Love K;Rai, Munmun;Grewal, M S;Stirling, Clare M	Environmental Sciences	Environmental Sciences & Ecology	4	30	28	30	30	DEC 18	Bayer Cropscience;Cgiar Research Programme On Climate Change Agriculture And Food Security (Ccafs)	Jat, Ml (通讯作者)，Int Maize & Wheat Improvement Ctr Cimmyt, New Delhi, India.
	2019	5	Effects Of Elevated Carbon Dioxide On Metal Transport In Soil-Crop System: Results From A Field Rice And Wheat Experiment	Climate Change;Food Safety;Heavy Metals;Mineral Nutrition;Soil-Plant System	Climate-Change;Heavy-Metals;Co2;Copper;Yield	Journal Of Soils And Sediments	Luo, Xs;Zhang, D;Hu, Zh;Liu, C;Zhao, Z;Sun, Wj;Fang, Xk;Fan, Pp	Nanjing Univ Informat Sci & Technol;Chinese Acad Sci	Peoples R China	Luo, Xiao-San;Zhang, Dan;Hu, Zhenghua;Liu, Chao;Zhao, Zhen;Sun, Wenjuan;Fang, Xiaokun;Fan, Peipei	Environmental Sciences;Soil Science	Environmental Sciences & Ecology;Agriculture	9	59	7	59	27	NOV	Natural Science Foundation Of China [Nsfc 41471418, 41530533, 41775152];Distinguished Talents Of Six Domains In Jiangsu Province [2014-Ny-016];Startup Foundation For Introducing Talent Of Nuist [2017R001]	Luo, Xs;Hu, Zh (通讯作者)，Nanjing Univ Informat Sci & Technol, Collaborat Innovat Ctr Atmospher Environm & Equip, Dept Agr Resources & Environm, Jiangsu Key Lab Agr Meteorol, Nanjing 210044, Jiangsu, Peoples R China.
	2020	7	Biochar Changes Thermal Activation Of Greenhouse Gas Emissions In A Rice-Lettuce Rotation Microcosm Experiment	Activation Energy;Arrhenius Equation;Ecosystem Respiration;Labile Organic Carbon;Nitrous Oxide;Soil Temperature	Soil Carbon Decomposition;Temperature Sensitivity;Organic-Carbon;Co2 Emissions;Methane Production;Enzyme-Activities;Wheat Rotation;Straw Biochar;Nitrous-Oxide;N2O Emissions	Journal Of Cleaner Production	Qi, L;Pokharel, P;Ni, Cs;Gong, Xq;Zhou, P;Niu, Hd;Wang, Zf;Gao, M	Beijing Forestry Univ;Univ Alberta;Southwest Univ	Canada;Peoples R China	Qi, Le;Pokharel, Prem;Ni, Chengsheng;Gong, Xiaoqiang;Zhou, Peng;Niu, Haidong;Wang, Zifang;Gao, Ming	Green & Sustainable Science & Technology;Engineering, Environmental;Environmental Sciences	Science & Technology - Other Topics;Engineering;Environmental Sciences & Ecology	18	96	7	96	68	FEB 20	Chongqing Graduate Student Research Innovation Project [Cyb18091];China Scholarship Council;National "Five-Year" Key Research And Development Program [2017Yfd0800101];Fundamental Research Funds For The Central Universities [Xdjk2017B033];National College Students Innovation And Entrepreneurship Training Program [201910635077]	Wang, Zf;Gao, M (通讯作者)，Southwest Univ, Coll Resources & Environm, 2 Tiansheng St, Chongqing 400715, Peoples R China.
	2022	0	Soybean Crops Penalize Subsequent Wheat Yield During Drought In The North China Plain	Pre-Crop Effect;Water Deficient;Cropping System;Wheat Yield;Nitrogen Fertilization;Drought	Winter-Wheat;Ammonia Volatilization;Nitrogen Application;Use Efficiency;Grain Legumes;Rice Yield;Dry-Matter;Water;Soil;Management	Frontiers In Plant Science	Nie, Jw;Zhou, J;Zhao, J;Wang, Xq;Liu, K;Wang, Px;Wang, S;Yang, L;Zang, Hd;Harrison, Mt;Yang, Yd;Zeng, Zh	China Agr Univ;Univ Tasmania;Chinese Acad Agr Sci;Christian Albrechts Univ Kiel	Australia;Germany;Peoples R China	Nie, Jiangwen;Zhou, Jie;Zhao, Jie;Wang, Xiquan;Liu, Ke;Wang, Peixin;Wang, Shang;Yang, Lei;Zang, Huadong;Harrison, Matthew Tom;Yang, Yadong;Zeng, Zhaohai	Plant Sciences	Plant Sciences	1	1	0	1	67	JUN 28	National Natural Science Foundation Of China [31901470];National Key Research And Development Program Of China [2016Yfd0300205-01]	Yang, Yd (通讯作者)，China Agr Univ, Coll Agron & Biotechnol, Beijing, Peoples R China.
	2016	34	Economic Benefits Of Climate-Smart Agricultural Practices To Smallholder Farmers In The Indo-Gangetic Plains Of India	Adoption;Climate Change;Laser Land Levelling;Rice-Wheat System;Zero-Tillage	Conservation Agriculture;Adaptation;Rotation;Tillage;Systems;Yield	Current Science	Khatri-Chhetri, A;Aryal, Jp;Sapkota, Tb;Khurana, R	Int Maize & Wheat Improvement Ctr;Iwmi	India	Khatri-Chhetri, Arun;Aryal, Jeetendra P;Sapkota, Tek B;Khurana, Ritika	Multidisciplinary Sciences	Science & Technology - Other Topics	0	42	35	42	28	APR 10	Cgiar Research Program On Climate Change, Agriculture And Food Security (Ccafs);International Maize And Wheat Improvement Center (Cimmyt)	Aryal, Jp (通讯作者)，Int Maize & Wheat Improvement Ctr, New Delhi 110012, India.
	2019	5	Variation Of Soil Anaerobic Microorganisms Connected With Anammox Processes By C-13-Phospholipid Fatty Acid Analysis Among Long-Term Fertilization Regimes In A Crop Rotation System	C-13-Plfa;Fertilizer Treatment;Anammox;Soil Microbial Community;Rice-Wheat Cropping System	Ammonium-Oxidizing Bacteria;Community Structure;N-2 Production;Land-Use;Abundance;Diversity;Oxidation;Nitrogen;Carbon;Denitrification	Applied Soil Ecology	Zhang, Qc;Jin, H;Zhou, Hf;Cai, M;Li, Y;Zhang, Gm;Di, Hj	Zhuji Agr Technol Extens Ctr;Zhejiang Univ	Peoples R China	Zhang, Qichun;Jin, Hua;Zhou, Huifang;Cai, Mei;Li, Yong;Zhang, Gengmiao;Di, Hongjie	Soil Science	Agriculture	1	74	5	74	27	JAN	National Natural Science Foundation Of China [41877044];National Key Basic Research Program Of China [2015Cb150502];National Key Research And Development Program Of China [2016Yfd0801103];Science & Research Program Of Zhejiang Province [2016C32084]	Zhang, Qc (通讯作者)，Zhejiang Univ, Coll Environm & Resource Sci, Hangzhou 310058, Zhejiang, Peoples R China.
	2008	40	Tillage And Residual Organic Manures/Chemical Amendment Effects On Soil Organic Matter And Yield Of Wheat Under Sodic Water Irrigation	Soil Organic Carbon;Infiltration Rate;Soil Ph;No-Tillage;Conventional Tillage;Rice-Wheat System;Sodic Water	Management	Soil & Tillage Research	Yaduvanshi, Nps;Sharma, Dr	Cent Soil Salin Res Inst	India	Yaduvanshi, N P S;Sharma, D R	Soil Science	Agriculture	3	28	42	28	26	JAN	缺	Yaduvanshi, Nps (通讯作者)，Cent Soil Salin Res Inst, Dept Soil & Crop Management, Karnal 132001, Punjab, India.
	2022	3	Conservation Agriculture Improves Soil Physical Properties And Crop Productivity: A Long-Term Study In Middle Indo-Gangetic Plains Of India	Aggregate Associated Carbon;Aggregate Stability;Crop Residues;Crop Rotation;Economics;No-Tillage;Organic Carbon Stock;Water Use Efficiency	Different Tillage Systems;Organic-Matter Fractions;Rice-Wheat Rotation;Establishment Methods;Carbon Sequestration;No-Tillage;Management-Practices;Loam Soil;Aggregation;Dynamics	Soil Research	Rao, Kk;Samal, Sk;Poonia, Sp;Kumar, R;Mishra, Js;Bhatt, Bp;Dwivedi, Sk;Mondal, S;Choubey, Ak;Kumar, S;Kumar, M;Malik, Rk;Dalal, Rc	Int Maize & Wheat Improvement Ctr Cimmyt;Icar Res Complex Eastern Reg;Univ Queensland;Icar Mahatma Gandhi Integrated Farming Res Inst	Australia;India	Rao, K K;Samal, S K;Poonia, S P;Kumar, Rakesh;Mishra, J S;Bhatt, B P;Dwivedi, S K;Mondal, S;Choubey, A K;Kumar, Santosh;Kumar, Manoj;Malik, R K;Dalal, R C	Soil Science	Agriculture	7	11	3	11	63	缺失字段	缺	Rao, Kk (通讯作者)，Icar Res Complex Eastern Reg, Patna 800014, Bihar, India.
	2002	4	Output : Input Ratios And Apparent Balances Of N, P And K Inputs In A Rice-Wheat System In North-West India	缺失字段	Cropping System	Experimental Agriculture	Yadav, Rl;Tomar, Ss;Sharma, Uc	Project Directorate Cropping Syst Res	India	Yadav, Rl;Tomar, Ss;Sharma, Uc	Agronomy	Agriculture	0	6	4	6	20	OCT	缺	Yadav, Rl (通讯作者)，Project Directorate Cropping Syst Res, Meerut 250110, Uttar Pradesh, India.
	2004	111	Ammonia Volatilization Loss From Surface-Broadcast Urea: Comparison Of Vented- And Closed-Chamber Methods And Loss In Winter Wheat-Summer Maize Rotation In North China Plain	Ammonia Volatilization;North China Plain;Summer Maize;Vented-Chamber Method;Closed-Chamber Method;Urea;Winter Wheat	Nitrogen Loss;Fertilizers;Soil;Management;Rice	Communications In Soil Science And Plant Analysis	Wang, Zh;Liu, Xj;Ju, Xt;Zhang, Fs;Malhi, Ss	China Agr Univ;Nw Sci & Technol Univ Agr & Forestry;Agr & Agri Food Canada	Canada;Peoples R China	Wang, Zh;Liu, Xj;Ju, Xt;Zhang, Fs;Malhi, Ss	Agronomy;Plant Sciences;Chemistry, Analytical;Soil Science	Agriculture;Plant Sciences;Chemistry	6	104	118	104	40	缺失字段	缺	Wang, Zh (通讯作者)，Nw Sci & Technol Univ Agr & Forestry, Coll Resources & Environm Sci, Shaanxi, Peoples R China.
	2021	1	The Distribution Of Fusarium Graminearum And Fusarium Asiaticum Causing Fusarium Head Blight Of Wheat In Relation To Climate And Cropping System	Climate Conditions;Cropping System;Fhb;Fusarium Asiaticum;Fusarium Graminearum;Fusarium Head Blight;Trichothecene Chemotype	Species Complex;Molecular Characterization;Geographic-Distribution;Population-Structure;Genetic Diversity;F-Asiaticum;Durum-Wheat;Chemotypes;Pathogens;Maize	Plant Disease	Xu, F;Liu, W;Song, Yl;Zhou, Yl;Xu, Xm;Yang, Gq;Wang, Jm;Zhang, Jj;Liu, Ll	Minist Agr & Rural Affairs Peoples Republ China;Henan Acad Agr Sci;Natl Inst Agr Bot East Malling Res;Chinese Acad Agr Sci	Peoples R China;England	Xu, Fei;Liu, Wei;Song, Yuli;Zhou, Yilin;Xu, Xiangming;Yang, Gongqiang;Wang, Junmei;Zhang, Jiaojiao;Liu, Lulu	Plant Sciences	Plant Sciences	11	12	1	12	45	OCT	Technical System Of Wheat Industry In Henan Province [S2010-01-05];National Key R&D Program Of China [2017Yfd0201700, 2016Yfd0300700]	Song, Yl (通讯作者)，Henan Acad Agr Sci, Inst Plant Protect, Zhengzhou 450002, Henan, Peoples R China;Song, Yl (通讯作者)，Minist Agr & Rural Affairs Peoples Republ China, Key Lab Integrated Pest Management Crops Southern, Zhengzhou 450002, Henan, Peoples R China;Zhou, Yl (通讯作者)，Chinese Acad Agr Sci, Inst Plant Protect, State Key Lab Biol Plant Dis & Insect Pests, Beijing 100193, Peoples R China.
	2019	16	Rice Straw Serves As Additional Carbon Source For Rhizosphere Microorganisms And Reduces Root Exudate Consumption	Rice Straw;Rhizosphere;Zea Mays;Paddy Soil;Root Exudates;Plfa-Sip	Bacterial Community Structure;Microbial Communities;Bulk Soil;Impact;Growth;Wheat;Decomposition;Management;Diversity;Dynamics	Soil Biology & Biochemistry	Maarastawi, Sa;Frindte, K;Bodelier, Ple;Knief, C	Netherlands Inst Ecol Nioo Knaw;Univ Bonn	Netherlands;Germany	Maarastawi, Sarah A;Frindte, Katharina;Bodelier, Paul L E;Knief, Claudia	Soil Science	Agriculture	35	147	21	147	35	AUG	German Research Foundation As Part Of The Research Unit For 1701 (Introducing Non-Flooded Crops In Rice-Dominated Landscapes: Impact On Carbon, Nitrogen And Water Cycles, Icon) [Kn1104/1-2]	Knief, C (通讯作者)，Inres Mol Biol Rhizosphere, Nussallee 13, D-53115 Bonn, Germany.
	2020	5	Medium-Term Impact Of Tillage And Residue Retention On Soil Physical And Biological Properties In Dry-Seeded Rice-Wheat System In North-West India	Aggregate Stability;Bulk Density;Conventional Tillage;Enzymatic Activities;Residue Retention;Soil Organic Carbon;Zero Tillage	Organic-Carbon Sequestration;Microbial Biomass;Crop-Rotation;Enzyme-Activities;Management;Matter;Yield;Productivity;Fertilizers;Fractions	Soil Research	Dhaliwal, Jk;Singh, Mj;Sharma, S;Gupta, N;Kukal, Ss	Punjab Agr Univ;Cimmyt	India	Dhaliwal, Jashanjeet Kaur;Singh, M J;Sharma, Sandeep;Gupta, Naveen;Kukal, S S	Soil Science	Agriculture	3	14	5	14	44	缺失字段	缺	Sharma, S (通讯作者)，Punjab Agr Univ, Dept Soil Sci, Ludhiana 141004, Punjab, India.
	2016	69	Optimal Nitrogen Input For Higher Efficiency And Lower Environmental Impacts Of Winter Wheat Production In China	Wheat;Cropping System;Model Selection;Regional N Recommendation;Farm Practices	Grain Protein-Concentration;Spring Wheat;Soil Fertility;Seeding Date;Durum-Wheat;Yield;Quality;Management;Maize;Fertilization	Agriculture Ecosystems & Environment	Liu, H;Wang, Zh;Yu, R;Li, Fc;Li, Ky;Cao, Hb;Yang, N;Li, Mh;Dai, J;Zan, Yl;Li, Q;Xue, C;He, G;Huang, Dl;Huang, M;Liu, Js;Qiu, Wh;Zhao, Hb;Mao, H	Northwest A&F Univ	Peoples R China	Liu, Hui;Wang, Zhaohui;Yu, Rong;Li, Fucui;Li, Keyi;Cao, Hanbing;Yang, Ning;Li, Menghua;Dai, Jian;Zan, Yaling;Li, Qiang;Xue, Cheng;He, Gang;Huang, Donglin;Huang, Ming;Liu, Jinshan;Qiu, Weihong;Zhao, Hubing;Mao, Hui	Agriculture, Multidisciplinary;Ecology;Environmental Sciences	Agriculture;Environmental Sciences & Ecology	11	138	84	138	52	MAY 15	China Agricultural Research System [Cars-3-1-31];National Key Basic Research Special Funds [2015Cb150404];Special Fund For Agro-Scientific Research In The Public Interest [201303104, 201103003];Agricultural Scientific Research Talent And Team Program;National Natural Science Foundation Of China [41401330, 41201238, 31272250, 41201280]	Wang, Zh (通讯作者)，Northwest A&F Univ, Coll Nat Resources & Environm, Yangling 712100, Shaanxi, Peoples R China.
	2011	12	Gelation And Retrogradation Mechanism Of Wheat Amylose	Wheat Amylose;Gelation Mechanism;Hydrogen Bonding;Intra- And Intermolecular Association	Mannose-Specific Interaction;Conformational Transition;Thermal-Stability;Molecular-Origin;Rice Starch;Gelatinization Mechanism;Synergistic Interaction;Rheological Properties;Indicative Evidence;Aqueous-Media	Materials	Tamaki, Y;Konishi, T;Tako, M	Univ Ryukyus	Japan	Tamaki, Yukihiro;Konishi, Teruko;Tako, Masakuni	Chemistry, Physical;Materials Science, Multidisciplinary;Metallurgy & Metallurgical Engineering;Physics, Applied;Physics, Condensed Matter	Chemistry;Materials Science;Metallurgy & Metallurgical Engineering;Physics	1	25	12	25	38	OCT	缺	Tako, M (通讯作者)，Univ Ryukyus, Dept Subtrop Biosci & Biotechnol, Nishihara, Okinawa 9030213, Japan.
	2006	24	Methane And Nitrous Oxide Emissions From Three Paddy Rice Based Cultivation Systems In Southwest China	Cultivation Systems;Permanently Flooded Rice Fields;Ch4;N2O;Global Warming Potential (Gwp)	Irrigated Rice;N2O Emissions;Soil;Fields;Fertilizer;Options;Growth;Ch4;Co2	Advances In Atmospheric Sciences	Jiang, Cs;Wang, Ys;Zheng, Xh;Zhu, B;Huang, Y;Hao, Qj	Chinese Acad Sci	Peoples R China	Jiang Changsheng;Wang Yuesi;Zheng Xunhua;Zhu Bo;Huang Yao;Hao Qingju	Meteorology & Atmospheric Sciences	Meteorology & Atmospheric Sciences	8	68	33	68	42	MAY	缺	Jiang, Cs (通讯作者)，Chinese Acad Sci, Inst Atmospher Phys, Beijing 100029, Peoples R China.
	2017	10	Tillage And Establishment Method Impacts On Land And Irrigation Water Productivity Of Wheat-Rice System In North-West India	缺失字段	Sandy Loam Soil;Conservation Agriculture;Puddling Depth;Oryza-Sativa;Intensity;Rotation;Punjab;Performance;Management;Trends	Experimental Agriculture	Bhatt, R;Kukal, Ss	Punjab Agr Univ	India	Bhatt, Rajan;Kukal, S S	Agronomy	Agriculture	2	24	10	24	39	APR	缺	Kukal, Ss (通讯作者)，Punjab Agr Univ, Dept Soil Sci, Ludhiana 141004, Punjab, India.
	2013	23	Processes Leading To N2O And No Emissions From Two Different Chinese Soils Under Different Soil Moisture Contents	Nitrification;Denitrification;No/N2O;Soil Moisture;Soil Ph;Rice-Wheat Rotation	Nitrous-Oxide Production;Filled Pore-Space;Nitric-Oxide;Isotopic Composition;Denitrification;Nitrification;Rice;Temperature;Nitrate;Fields	Plant And Soil	Lan, T;Han, Y;Roelcke, M;Nieder, R;Cai, Zc	Nanjing Normal Univ;Chinese Acad Sci;Tech Univ Carolo Wilhelmina Braunschweig	Germany;Peoples R China	Lan, Ting;Han, Yong;Roelcke, Marco;Nieder, Rolf;Cai, Zucong	Agronomy;Plant Sciences;Soil Science	Agriculture;Plant Sciences	14	179	27	179	65	OCT	Sino-German Collaborative Project;Ministry Of Science And Technology Of China (Most) [2007Dfa30850];German Ministry Of Education And Research (Bmbf) [Fkz: 0330800C];Daad-Ppp [50751522];China Scholarship Council [2011016097]	Lan, T (通讯作者)，Chinese Acad Sci, Inst Soil Sci, State Key Lab Soil & Sustainable Agr, Nanjing 210008, Peoples R China.
	2022	0	Impact Of Crop Rotation With Chemical And Organic Fertilization On Weed Seed Density, Species Diversity, And Community Structure After 13 Years	Ecological Dominance;Importance Value Index;Rice-Chickpea;Weed Ecology;Weed Diversity Indices;Weed Emergence Pattern	Population-Dynamics;Tillage;Management;Bank;Emergence;Growth;Maize;Responses;Size	Crop Protection	Nath, Cp;Hazra, Kk;Kumar, N;Singh, Ss;Praharaj, Cs;Singh, U;Singh, Np;Nandan, R	Agr Technol Applicat Res Inst;Naini Agr Inst;Icar Indian Inst Pulses Res	India	Nath, C P;Hazra, K K;Kumar, Narendra;Singh, S S;Praharaj, C S;Singh, Ummed;Singh, N P;Nandan, R	Agronomy	Agriculture	6	15	0	15	31	MAR	Indian Institute Of Pulses Research	Hazra, Kk;Kumar, N;Praharaj, Cs (通讯作者)，Icar Indian Inst Pulses Res, Div Crop Prod, Kanpur 208024, Uttar Pradesh, India.
	2019	23	Drip Irrigation And Nitrogen Management For Improving Crop Yields, Nitrogen Use Efficiency And Water Productivity Of Maize-Wheat System On Permanent Beds In North-West India	Drip Irrigation;Nitrogen Use Efficiency;Permanent Beds;Water Productivity;Residue Management	Conservation Agriculture;Residue Management;Gangetic Plains;Raised Beds;Tillage;Profitability;Rotation;Future;Growth;Corn	Agricultural Water Management	Sandhu, Os;Gupta, Rk;Thind, Hs;Jat, Ml;Sidhu, Hs;Yadvinder-Singh	Bisa;Punjab Agr Univ;Int Maize & Wheat Improvement Ctr Cimmyt	India	Sandhu, O S;Gupta, R K;Thind, H S;Jat, M L;Sidhu, H S;Yadvinder-Singh	Agronomy;Water Resources	Agriculture;Water Resources	11	74	24	74	45	JUN 20	International Maize And Wheat Improvement Centre (Cimmyt) Under The Cereal System Initiative For South Asia (Csisa) Project - Bill And Melinda Gates Foundation (Bmgf);United States Agency For International Agricultural Research (Usaid);Cgiar Research Programmes Wheat Agri-Food Systems (Wheat)	Gupta, Rk (通讯作者)，Punjab Agr Univ, Ludhiana, Punjab, India.
	2009	28	Residue Incorporation And N Fertilization Affect The Response Of Soil Nematodes To The Elevated Co2 In A Chinese Wheat Field	Face;N Fertilization;Residue Incorporation;Soil Nematodes;Wheat Field	Atmospheric Carbon-Dioxide;Community Structure;Functional Diversity;Lolium-Perenne;Nitrogen;Enrichment;Decomposition;Web;Microbiota;Abundance	Soil Biology & Biochemistry	Li, Q;Xu, Cg;Liang, Wj;Zhong, S;Zheng, Xh;Zhu, Jg	Chinese Acad Sci;Univ Illinois	Usa;Peoples R China	Li, Qi;Xu, Chonggang;Liang, Wenju;Zhong, Shuang;Zheng, Xunhua;Zhu, Jianguo	Soil Science	Agriculture	4	75	30	75	57	JUL	National Natural Science Foundation Of China [30770400, 40175030, 40231003];Knowledge Innovation Program Of Chinese Academy Of Sciences [Kzcx2-408];Japan National Institute For Agro-Environmental Sciences (Niaes);Japan Agricultural Research Centre For Tohoku Region (Narct)	Liang, Wj (通讯作者)，Chinese Acad Sci, Inst Appl Ecol, Key Lab Terr Ecol Proc, Pob 417, Shenyang 110016, Peoples R China.
	2021	3	Characterization Of Herbicide Use And Factors Responsible For Herbicide Resistance In Phalaris Minor In Wheat In Haryana, India	Herbicide Resistance;P. Minor;Spray Technique;Rice-Wheat Cropping System;Binary Logistic Regression	缺失字段	Crop Protection	Singh, R;Yadav, Db;Yadav, A;Punia, Ss	Ccs Haryana Agr Univ;Icar Indian Inst Farming Syst Res	India	Singh, Raghuveer;Yadav, Dharam Bir;Yadav, Ashok;Punia, Satbir Singh	Agronomy	Agriculture	1	7	3	7	35	JUN	缺	Singh, R (通讯作者)，Icar Indian Inst Farming Syst Res, Meerut 25110, Uttar Pradesh, India.
	2020	3	Diagnosis Of Zinc And Boron Availability In Emerging Vegetable-Based Crop Rotations In Nepal	Boron;Brassica Oleracea;Lycopersicon Esculentum;Miniaturized Curcumin;Oryza Sativa;Triticum Aestivum;Zinc	Indo-Gangetic Plains;Rice-Wheat Experiment;Soil;Systems;Sustainability;Plant;Agriculture;Region;Issues;Yield	Journal Of Plant Nutrition And Soil Science	Shrestha, S;Becker, M;Lamers, Jpa;Wimmer, Ma	Univ Hohenheim;Univ Bonn;Nepal Agr Res Council	Nepal;Germany	Shrestha, Shova;Becker, Mathias;Lamers, John P A;Wimmer, Monika A	Agronomy;Plant Sciences;Soil Science	Agriculture;Plant Sciences	2	5	3	5	52	AUG	German Academic Exchange Service (Daad);"Fiat Panis'' Foundation, Ulm, Germany;National Maize Research Programme, Rampur Nepal	Shrestha, S (通讯作者)，Univ Bonn, Res Dev Ctr, Genscherallee 3, D-53113 Bonn, Germany;Shrestha, S (通讯作者)，Univ Bonn, Inst Crop Sci & Resource Conservat, Karlrobert Kreiten Str 13, D-53115 Bonn, Germany;Shrestha, S (通讯作者)，Nepal Agr Res Council, Soil Sci Div, Kathmandu, Nepal.
	2004	41	Recent Trends And Recommendations For Nitrogen Fertilization In Intensive Agriculture In Eastern China	Agro-Economy;N Fertilization;Non-Point Source Pollution;Rice-Wheat Rotation;Taihu Region	Tai Lake Region;Environment;Rice	Pedosphere	Roelcke, M;Han, Y;Schleef, Kh;Zhu, Jg;Liu, G;Cai, Zc;Richter, J	Fed Agr Res Ctr;Chinese Acad Sci;Tech Univ Carolo Wilhelmina Braunschweig	Germany;Peoples R China	Roelcke, M;Han, Y;Schleef, Kh;Zhu, Jg;Liu, G;Cai, Zc;Richter, J	Soil Science	Agriculture	4	23	71	23	28	NOV	缺	Roelcke, M (通讯作者)，Tech Univ Carolo Wilhelmina Braunschweig, Inst Geoecol, Langer Kamp 19C, D-38106 Braunschweig, Germany.
	2019	7	Coated Urea Materials For Improving Yields, Profitability, And Nutrient Use Efficiencies Of Aromatic Rice	Aromatic Rice;Boron-Coated Urea;Sulfur-Coated Urea;Zinc-Coated Urea	Basmati Rice;Zinc Fertilization;Productivity;Nitrogen;Boron;Sulfur;Quality;Matter;Crops;Soils	Global Challenges	Shivay, Ys;Pooniya, V;Pal, M;Ghasal, Pc;Bana, R;Jat, Sl	Icar Indian Inst Farming Syst Res;Icar Indian Inst Maize Res;Icar Indian Agr Res Inst	India	Shivay, Yashbir Singh;Pooniya, Vijay;Pal, Madan;Ghasal, Prakash Chand;Bana, Ramswaroop;Jat, Shankar Lal	Multidisciplinary Sciences	Science & Technology - Other Topics	5	8	7	8	48	DEC	Matix Fertilisers And Chemicals Limited (Mfcl), Mumbai, Maharashtra, India;Indian Agricultural Research Institute, New Delhi	Pooniya, V (通讯作者)，Icar Indian Agr Res Inst, Div Agron, New Delhi 110012, India.
	2004	8	Populations And Functional Diversity Of Bacteria Associated With Barley, Wheat And Canola Roots	Community-Level Physiological Profile;Crop Rotation;Substrates;Endophytic Bacteria;Microbial Functional Diversity;Rhizosphere	Microbial Communities;Tillage Management;Crop-Rotation;Potato Plants;Rhizosphere;Endophytes;Cultivars;Soils;Pcr	Canadian Journal Of Soil Science	Lupwayi, Nz;Clayton, Gw;Hanson, Kg;Rice, Wa;Biederbeck, Vo	Swift Current;Agr & Agri Food Canada	Canada	Lupwayi, Nz;Clayton, Gw;Hanson, Kg;Rice, Wa;Biederbeck, Vo	Soil Science	Agriculture	0	31	10	31	28	AUG	缺	Lupwayi, Nz (通讯作者)，Agr & Agri Food Canada, Box 29, Beaverlodge, Ab T0H 0C0, Canada.
	2014	20	Differences In Soil Organic Carbon Stocks And Fraction Distributions Between Rice Paddies And Upland Cropping Systems In China	Rice Paddy;Soil Aggregate;Soil Organic Carbon Fraction;Upland Cropping Systems	Stabilization Mechanisms;Matter Accumulation;Land-Use;Sequestration;Protection;Croplands	Journal Of Soils And Sediments	Huang, S;Pan, Xh;Guo, J;Qian, Cr;Zhang, Wj	Chinese Acad Forestry;Heilongjiang Acad Agr Sci;Jiangxi Agr Univ;Chinese Acad Agr Sci	Peoples R China	Huang, Shan;Pan, Xiaohua;Guo, Jia;Qian, Chunrong;Zhang, Weijian	Environmental Sciences;Soil Science	Environmental Sciences & Ecology;Agriculture	6	90	27	90	38	JAN	National Key Technology R&D Program Of China [2011Bad16B14];Program For New Century Excellent Talents In University [Ncet-05-0492];Foundation Of Jiangxi Province [Gjj12245, Qn201102];Innovation Program Of Chinese Academy Of Agricultural Sciences	Zhang, Wj (通讯作者)，Chinese Acad Agr Sci, Inst Crop Sci, Minist Agr, Key Lab Crop Physiol & Ecol, Beijing 100081, Peoples R China.
	2016	13	Crack Formation In A Mediterranean Rainfed Vertisol: Effects Of Tillage And Crop Rotation	Penetration Resistance;Water Content;Crack Width;Crack Depth;Crack Perimeter, Tillage, Crop Rotation	Soil Shrinkage;Water;Behavior;Rice	Geoderma	Lopez-Bellido, Rj;Munoz-Romero, V;Lopez-Bellido, Fj;Guzman, C;Lopez-Bellido, L	Univ Cordoba;Univ Castilla La Mancha	Spain	Lopez-Bellido, Rafael J;Munoz-Romero, Veronica;Lopez-Bellido, Francisco J;Guzman, Carlos;Lopez-Bellido, Luis	Soil Science	Agriculture	4	40	13	40	36	NOV 1	Spain'S National Rd Plan;European Regional Development Fund [Agl2012-32808, Agl2015-65548-R]	Lopez-Bellido, L (通讯作者)，Univ Cordoba, Dept Ciencias & Recursos Agr & Forestales, Campus Rabanales,Edificio C-4 Celestino Mutis, E-14071 Cordoba, Spain.
	2015	12	Optimizing Fertilizer Nitrogen For Winter Wheat Production In Yangtze River Region In China	Yangtze River Region.;Nitrogen;Spad;Winter Wheat;Optimizing Fertilization	Nutrient Management;Use Efficiency;Chlorophyll Meters;Rice;System;Balance;Yield;Risk;Soil	Journal Of Plant Nutrition	Yi, Q;He, P;Zhang, Xz;Yang, L;Xiong, Gy	Hubei Acad Agr Sci;Guangdong Acad Agr Sci;Chinese Acad Agr Sci	Peoples R China	Yi, Q;He, P;Zhang, X Z;Yang, L;Xiong, G Y	Plant Sciences	Plant Sciences	2	75	13	75	41	SEP 19	National Basic Research Program Of China (973 Program) [2007Cb109306]	He, P (通讯作者)，Chinese Acad Agr Sci, Minist Agr, Key Lab Crop Nutr & Fertilizat, Inst Agr Resources & Reg Planning, Beijing 100081, Peoples R China.
	2017	4	Soil Organic Carbon Dynamics In A Chhattisgarh Vertisol After Use Of A Rice-Wheat System For 16 Years	缺失字段	Long-Term Application;Microbial Biomass;Land-Use;Temperature Sensitivity;Management-Practices;Extraction Method;Yield Declines;Matter;Nitrogen;Sequestration	Agronomy Journal	Joshi, Sk;Bajpai, Rk;Kumar, P;Tiwari, A;Bachkaiya, V;Manna, Mc;Sahu, A;Bhattacharjya, S;Rahman, Mm;Wanjari, Rh;Singh, M;Coumar, V;Patra, Ak;Chaudhari, Sk	Univ Newcastle;Indira Gandhi Krishi Vishwavidyalaya;Icar Indian Inst Soil Sci;Icar Div Nat Resource Management	Australia;India	Joshi, S K;Bajpai, R K;Kumar, Prahalad;Tiwari, Alok;Bachkaiya, Vinay;Manna, M C;Sahu, Asha;Bhattacharjya, S;Rahman, Mohammad Mahmudur;Wanjari, R H;Singh, Muneshwar;Coumar, Vassanda;Patra, Ashok K;Chaudhari, S K	Agronomy	Agriculture	7	42	4	42	75	NOV-DEC	缺	Manna, Mc (通讯作者)，Icar Indian Inst Soil Sci, Nabibagh, Berasia Rd, Bhopal, India.
	2020	8	Effects Of Different Water Management Strategies On The Stability Of Cadmium And Copper Immobilization By Biochar In Rice-Wheat Rotation System	Biochar;Water Management;Cadmium;Copper;Immobilization Stability	Heavy-Metals;Black Carbon;Contaminated Soils;Paddy Soils;Cd;Ph;Availability;Remediation;Field;Lead	Ecotoxicology And Environmental Safety	Cang, L;Xing, Jf;Liu, C;Wang, Yj;Zhou, Dm	Univ Chinese Acad Sci;Chinese Acad Sci	Peoples R China	Cang, Long;Xing, Jinfeng;Liu, Cun;Wang, Yujun;Zhou, Dongmei	Environmental Sciences;Toxicology	Environmental Sciences & Ecology;Toxicology	12	91	9	91	49	OCT 1	National Key Technology Research And Development Program Of China [2015Bad05B04];National Natural Science Foundation Of China [41471261, 21537002]	Wang, Yj (通讯作者)，Chinese Acad Sci, Inst Soil Sci, Key Lab Soil Environm & Pollut Remediat, Nanjing 210008, Peoples R China.
	2015	54	Do High Nitrogen Use Efficiency Rice Cultivars Reduce Nitrogen Losses From Paddy Fields?	High-Nue Rice Cultivars;N Uptake;N Losses;Environmental Pollution	Ammonia Volatilization Losses;Oxide Emissions;Methane Emission;Nutrient Management;Cropping Systems;Yield;Wheat;Nitrification;Opportunities;Benefits	Agriculture Ecosystems & Environment	Chen, G;Chen, Y;Zhao, Gh;Cheng, Wd;Guo, Sw;Zhang, Hl;Shi, Wm	Oklahoma State Univ;Jiaxing Univ;Jiaxing Acad Agr Sci;Nanjing Forestry Univ;Chinese Acad Sci;Jiangsu Acad Agr Sci	Usa;Peoples R China	Chen, Gui;Chen, Ying;Zhao, Guohua;Cheng, Wangda;Guo, Shiwei;Zhang, Hailin;Shi, Weiming	Agriculture, Multidisciplinary;Ecology;Environmental Sciences	Agriculture;Environmental Sciences & Ecology	12	191	69	191	62	NOV 1	National Science Technology Program [2012Bad15B03];Special Fund For Agro-Scientific Research In The Public Interest [201003014-1, 201303102];National Natural Science Foundation Of China-Japan Science And Technology Agency (Nsfc-Jst), Major International Joint Research Project [30821140542]	Shi, Wm (通讯作者)，Chinese Acad Sci, Inst Soil Sci, State Key Lab Soil & Sustainable Agr, Nanjing 210008, Jiangsu, Peoples R China.
	2002	55	Nitrous Oxide Emissions From Paddy Soil In Three Rice-Based Cropping Systems In China	Cropping System;N2O Emission;Paddy;Water Regime	Methane Emissions;N2O Emission;Trace Gases;Dinitrogen;Flux;Ammonia;Losses;Field;Ch4	Nutrient Cycling In Agroecosystems	Xing, Gx;Shi, Sl;Shen, Gy;Du, Lj;Xiong, Zq	Acad Sinica	Peoples R China	Xing, Gx;Shi, Sl;Shen, Gy;Du, Lj;Xiong, Zq	Soil Science	Agriculture	7	69	71	69	30	OCT	缺	Xing, Gx (通讯作者)，Acad Sinica, Inst Soil Sci, Nanjing 210008, Peoples R China.
	1997	8	Population Dynamics Of Earthworms During Crop Rotation Under Rainfed Agriculture In Central Himalayas, India	Cultivation;Central Himalayas;Population Dynamics;Species Composition;Crop Rotation	缺失字段	Applied Soil Ecology	Bhadauria, T;Ramakrishnan, Ps;Srivastava, Kn	Feroze Gandhi Coll;Jawaharlal Nehru Univ	India	Bhadauria, T;Ramakrishnan, Ps;Srivastava, Kn	Soil Science	Agriculture	0	8	9	8	22	NOV	缺
	2007	25	Effect Of Elevated Co2 And N Fertilisation On Soil Nematode Abundance And Diversity In A Wheat Field	Soil Nematodes;Abundance;Diversity;N Fertilisation;Face;Wheat Field	Community Structure;Atmospheric Co2;Food-Web;Species Composition;Faunal Analysis;Responses;Populations;Enrichment	Applied Soil Ecology	Li, Q;Liang, Wj;Jiang, Y;Shi, Y;Zhu, Jg;Neher, Da	Chinese Acad Sci;Univ Vermont	Usa;Peoples R China	Li, Qi;Liang, Wenju;Jiang, Yong;Shi, Yi;Zhu, Jianguo;Neher, Deborah A	Soil Science	Agriculture	3	64	34	64	29	MAY	缺	Liang, Wj (通讯作者)，Chinese Acad Sci, Inst Appl Ecol, Shenyang 110016, Peoples R China.
	2015	71	Conservation Agriculture Based Tillage And Crop Establishment Options Can Maintain Farmers' Yields And Increase Profits In South Asia'S Rice-Maize Systems: Evidence From Bangladesh	Conservation Agriculture;Rice-Maize System;Tillage;Crop Establishment;Profitability;On-Farm Trial	Indo-Gangetic Plains;Permanent Raised Beds;Water Productivity;Wheat Rotation;Physical-Properties;Residue Management;Soil;Weeds	Field Crops Research	Gathala, Mk;Timsina, J;Islam, Ms;Rahman, Mm;Hossain, Mi;Harun-Ar-Rashid, M;Ghosh, Ak;Krupnik, Tj;Tiwari, Tp;Mcdonald, A	Bangladesh Rice Res Inst;Univ Melbourne;Int Maize & Wheat Improvement Ctr;Rdrs;Bangladesh Agr Res Inst	Nepal;Bangladesh;Australia	Gathala, Mahesh K;Timsina, Jagadish;Islam, Md Saiful;Rahman, Md Mahbubur;Hossain, Md Israil;Harun-Ar-Rashid, Md;Ghosh, Anup K;Krupnik, Timothy J;Tiwari, Thakur P;Mcdonald, Andrew	Agronomy	Agriculture	3	59	74	59	59	FEB 15	Sustainable Intensification For Rice-Maize Production Systems In Bangladesh Project - Australian Centre For International Agricultural Research (Aciar) [Cim-2007-122]	Gathala, Mk (通讯作者)，Int Maize & Wheat Improvement Ctr, House 10-B,Rd 53,Gulshan 2, Dhaka 1212, Bangladesh.
	2021	2	The Salt-Tolerant Phenazine-1-Carboxamide-Producing Bacterium Pseudomonas Aeruginosa Nf011 Isolated From Wheat Rhizosphere Soil In Dry Farmland With Antagonism Against Fusarium Graminearum	Biocontrol;Wheat Pathogenic Fungi;Fusarium Graminearum;Salt-Tolerant;Pseudomonas Aeruginosa;Phenazine-1-Carboxamide	Head Blight;Biological-Control;Barley;Pyrrolnitrin;Populations;Microbiome;Biocontrol;Diversity;Disease;Fungus	Microbiological Research	Sun, Xw;Xu, Y;Chen, L;Jin, Xm;Ni, H	Huazhong Agr Univ;Hubei Univ	Peoples R China	Sun, Xiaowen;Xu, Yin;Chen, Ling;Jin, Xinmeng;Ni, Hong	Microbiology	Microbiology	12	44	2	44	42	APR	National Key R&D Program Of China [2018Yfd0200500, 2018Yfd0200506]	Ni, H (通讯作者)，Hubei Univ, State Key Lab Biocatalysis & Enzyme Engn, Hubei Collaborat Innovat Ctr Green Transformat Bi, Sch Life Sci, Wuhan 430062, Peoples R China.
	2017	12	Biological Indicators Of Soil Quality In A Long-Term Rice-Wheat System On The Indo-Gangetic Plain: Combined Effect Of Tillagewater- Nutrient Management	Microbial Metabolic Quotient;Principal Component Analysis;No-Tillage;Organic Manure;Soil Microbial Activity;Soil Indicators;Soil Quality	Organic-Carbon Pools;Microbial Biomass;Cropping System;Water Regimes;No-Tillage;Fertilization;Rotation;Impacts;Indexes	Environmental Earth Sciences	Bhaduri, D;Purakayastha, Tj;Patra, Ak;Singh, M;Wilson, Br	Univ New England;Indian Agr Res Inst;Indian Inst Soil Sci;Natl Rice Res Inst	Australia;India	Bhaduri, Debarati;Purakayastha, T J;Patra, A K;Singh, Man;Wilson, B R	Environmental Sciences;Geosciences, Multidisciplinary;Water Resources	Environmental Sciences & Ecology;Geology;Water Resources	3	41	12	41	56	MAR	Iari, New Delhi	Bhaduri, D (通讯作者)，Indian Agr Res Inst, Icar, Div Soil Sci & Agr Chem, New Delhi 110012, India.
	2011	2	Use Of Low Quality Groundwater For Reclamation Of Saline-Sodic Soil By Growing Rice And Wheat Crops	缺失字段	缺失字段	Pakistan Journal Of Botany	Qamar, Mj;Ghafoor, A;Murtaza, G;Saifullah;Rehman, Mz			Qamar, M J;Ghafoor, A;Murtaza, G;Saifullah;Rehman, M Z	Plant Sciences	Plant Sciences	0	9	2	9	29	DEC	National Drainage Program (Pakistan)	Qamar, Mj (通讯作者)，Univ Agr Faisalabad, Inst Soil & Environm Sci, Faisalabad, Pakistan.
	2022	1	Optimization Of Rice-Based Double-Cropping System With Conservation Practice Mitigates Carbon Emission While Ensuring Profitability	Cropping System;Conservation Practice;Rice;Green Manure;Net Ecosystem Economic Budget	Greenhouse-Gas Emissions;Soil Carbon;Footprint;Fertilizer;Rotation;China;Yield;Wheat;Sustainability;Agriculture	Agronomy-Basel	Zhang, X;Chen, T;Qi, Yk;Yang, Rp;Deng, Ax;Wang, Ts;Zheng, Cy;Zhang, J;Shang, Zy;Song, Zw;Zhang, Wj	Jiangsu Coastal Area Inst Agr Sci;Chinese Acad Agr Sci;Yancheng Teachers Univ	Peoples R China	Zhang, Xin;Chen, Tao;Qi, Yongkui;Yang, Ruiping;Deng, Aixing;Wang, Tianshu;Zheng, Chengyan;Zhang, Jun;Shang, Ziyin;Song, Zhenwei;Zhang, Weijian	Agronomy;Plant Sciences	Agriculture;Plant Sciences	14	14	1	14	60	APR	Earmarked Fund For Modern Agro-Industry Technology Research System-Green Manure [Cars-22-G-16];Consultation And Evaluation Project Of Chinese Academy Of Sciences [2021-Sm01-B-008];Special Fund Of Chinese Academy Of Agricultural Sciences [Y2021Yj02]	Song, Zw (通讯作者)，Chinese Acad Agr Sci, Minist Agr & Rural Affairs, Key Lab Crop Physiol & Ecol, Inst Crop Sci, Beijing 100081, Peoples R China;Qi, Yk (通讯作者)，Jiangsu Coastal Area Inst Agr Sci, Yancheng 224002, Peoples R China.
	2011	20	Characterisation Of Residue Burning From Agricultural System In India Using Space Based Observations	Agricultural Residue Burning;Crop Rotation;Rice-Wheat System (Rws);Indo-Gangetic Plain (Igp);Mod14	Fire	Journal Of The Indian Society Of Remote Sensing	Singh, Cp;Panigrahy, S	Isro	India	Singh, Chandra Prakash;Panigrahy, Sushma	Environmental Sciences;Remote Sensing	Environmental Sciences & Ecology;Remote Sensing	1	23	20	23	16	SEP	Sac(Isro);Epsa;Eoam, Sac (Isro), Ahmedabad	Singh, Cp (通讯作者)，Isro, Ctr Space Applicat, Environm & Hydrol Div Abhg Epsa, Satellite Rd, Ahmadabad 380015, Gujarat, India.
	2001	3	Agronomic Effect Of Soil Tillage, No-Tillage And Crop Rotation On Yield Of Irrigated Common Bean	Phaseolus Vulgaris;Irrigation;Mouldboard Ploughs;Disc Harrows;Yields	Systems	Pesquisa Agropecuaria Brasileira	Da Silveira, Pm;Da Silva, Of;Stone, Lf;Da Silva, Jg	Embrapa	Brazil	Da Silveira, Pm;Da Silva, Of;Stone, Lf;Da Silva, Jg	Agriculture, Multidisciplinary	Agriculture	1	6	3	6	17	FEB	缺	Da Silveira, Pm (通讯作者)，Embrapa, Ctr Nacl Pesquisa Arroz & Feijao, Caixa Postal 179, Br-75375000 Santo Antonio De Goias, Go, Brazil.
	2022	0	Comprehensive Effects Of Integrated Management On Reducing Nitrogen And Phosphorus Loss Under Legume-Rice Rotations	Manure;N And P Runoff Losses;Non-Point Source Pollution;Paddy;Straw Returning	Soil Organic-Carbon;Cropping Systems;Winter Legume;Runoff;Eutrophication;Plateau;Yield;Wheat;Land;Fertilization	Journal Of Cleaner Production	Wang, Sp;Guo, Sf;Zhai, Lm;Hua, Ll;Khoshnevisan, B;Wang, Hy;Liu, Hb	Yunnan Acad Agr Sci;Chinese Acad Agr Sci	Peoples R China	Wang, Shaopeng;Guo, Shufang;Zhai, Limei;Hua, Lingling;Khoshnevisan, Benyamin;Wang, Hongyuan;Liu, Hongbin	Green & Sustainable Science & Technology;Engineering, Environmental;Environmental Sciences	Science & Technology - Other Topics;Engineering;Environmental Sciences & Ecology	11	11	0	11	78	AUG 10	National Natural Science Foundation Of China [32072683, 42067047];Fundamental Research Funds For Central Non-Profit Scientific Institution [1610132022008]	Zhai, Lm (通讯作者)，Chinese Acad Agr Sci, Inst Agr Resources & Reg Planning, Key Lab Nonpoint Source Pollut Control, Minist Agr & Rural Affairs, Beijing 100081, Peoples R China.
	2012	171	Effects Of Biochar Amendment In Two Soils On Greenhouse Gas Emissions And Crop Production	Biochar;Greenhouse Gas Emissions;Crop Yield;Rice And Wheat Rotation;Paddy Soil	Nitrous-Oxide Emissions;Black Carbon Decomposition;Charcoal;Fertilizer;Water;Methane;Manure;Straw;N2O	Plant And Soil	Wang, Jy;Pan, Xj;Liu, Yl;Zhang, Xl;Xiong, Zq	Nanjing Agr Univ	Peoples R China	Wang, Jinyang;Pan, Xiaojian;Liu, Yinglie;Zhang, Xiaolin;Xiong, Zhengqin	Agronomy;Plant Sciences;Soil Science	Agriculture;Plant Sciences	52	545	209	545	48	NOV	National Science Foundation Of China [41171238, 40971139];National Basic Research Program Of China [2009Cb118603];Nonprofit Research Foundation For Agriculture [200903003];Program For New Century Excellent Talent In Universities [Ncet-10-0475];Doctoral Program Of Higher Education Of China [20110097110001];Fundamental Research Funds For The Central Universities [Kyz201110];Papd	Xiong, Zq (通讯作者)，Nanjing Agr Univ, Coll Resources & Environm Sci, Jiangsu Key Lab Low Carbon Agr & Ghg Mitigat, Nanjing 210095, Jiangsu, Peoples R China.
	2014	2	Agronomic And Nitrogen Recovery Efficiency Of Rice Under Tropical Conditions As Affected By Nitrogen Fertilizer And Legume Crop Rotation	Nitrogen Efficiency;Nitrogen Uptake;Legume Residue	Management-Practices;Nutrient Management;Soil Quality;Wheat;Residues;Systems;Productivity;Yield	Journal Of Animal And Plant Sciences	Rahman, Mm;Islam, Ma;Azirun, Ms;Boyce, An	Univ Malaya	Malaysia	Rahman, M M;Islam, M A;Azirun, M S;Boyce, A N	Agriculture, Multidisciplinary;Biology;Veterinary Sciences	Agriculture;Life Sciences & Biomedicine - Other Topics;Veterinary Sciences	0	12	2	12	33	缺失字段	University Of Malaya (Umrg) [Rg088/10Sus]	Rahman, Mm (通讯作者)，Univ Malaya, Fac Sci, Inst Biol Sci, Kuala Lumpur, Malaysia.
	2022	1	The Optimization Of Conservation Agriculture Practices Requires Attention To Location-Specific Performance: Evidence From Large Scale Gridded Simulations Across South Asia	Rice-Wheat System;Indo-Gangetic Plains;Environmental Policy Integrated Climate;Gridded Crop Model;Spatial Optimization	Wheat Cropping Systems;Indo-Gangetic Plains;Sustainable Intensification;Biological-Properties;Carbon Dynamics;Organic-Carbon;Climate-Change;Rice;Yield;Model	Field Crops Research	Zhang, Tn;Xiong, W;Sapkota, Tb;Jat, Ml;Montes, C;Krupnik, Tj;Jat, Rk;Karki, S;Nayak, H;Al Faisal, A;Jat, Hs	Cimmyt China Wheat & Maize Joint Res Ctr;Cimmyt Nepal;Cimmyt;Henan Univ;Henan Key Lab Integrated Air Pollut Control & Eco;Icar Cent Soil Salin Res Inst Cssri;Borlaug Inst South Asia Bisa;Icar Indian Agr Res Inst	Mexico;Bangladesh;India;Nepal;Peoples R China	Zhang, Tianning;Xiong, Wei;Sapkota, Tek B;Jat, M L;Montes, Carlo;Krupnik, Timothy J;Jat, Raj Kumar;Karki, Saral;Nayak, Harisankar;Al Faisal, Asif;Jat, H S	Agronomy	Agriculture	12	12	1	12	62	JUN 1	Cgiar (The Consultative Group On International Agricultural Research) Research Program On Climate Change, Agriculture And Food Security (Ccafs) Project `Big Data Analytics For Climate Smart Agriculture';Cgiar Trust Fund;Usaid;Bill And Melinda Gates Foundation (Bmfg) Through The Cereal Systems Initiative For South Asia;Indian Council Of Agricultural Research (Icar) Through W3	Xiong, W (通讯作者)，Cimmyt China Wheat & Maize Joint Res Ctr, Zhengzhou 450000, Peoples R China.
	2020	13	Conservation Agriculture In Rice-Mustard Cropping System For Five Years: Impacts On Crop Productivity, Profitability, Water-Use Efficiency, And Soil Properties	Brown Manuring;Rice-Mustard System;Summer Mungbean;Sustainable Yield Index;Soil Carbon Pools;Water Productivity	Indo-Gangetic Plains;Organic-Carbon Accumulation;Residue Management;Wheat System;Irrigated Agroecosystem;Tillage Systems;No-Till;Maize;Nitrogen;Rotation	Field Crops Research	Das, Tk;Nath, Cp;Das, S;Biswas, S;Bhattacharyya, R;Sudhishri, S;Raj, R;Singh, B;Kakralia, Sk;Rathi, N;Sharma, Ar;Dwivedi, Bs;Biswas, Ak;Chaudhari, Sk	Div Soil Sci & Agr Chem;Indian Council Agr Res;Icar Indian Inst Soil Sci;Ctr Environm Sci & Climate Resilient Agr;Icar Indian Inst Pulses Res;Div Agron;Icar Indian Agr Res Inst;Rlb Cent Agr Univ	India	Das, T K;Nath, C P;Das, Shrila;Biswas, Sunanda;Bhattacharyya, Ranjan;Sudhishri, Susama;Raj, Rishi;Singh, Billu;Kakralia, Suresh Kumar;Rathi, Neelmani;Sharma, A R;Dwivedi, B S;Biswas, A K;Chaudhari, S K	Agronomy	Agriculture	5	37	13	37	49	MAY 1	缺	Nath, Cp (通讯作者)，Icar Indian Inst Pulses Res, Div Crop Prod, Kanpur 208024, Uttar Pradesh, India.
	2009	41	Emergy Evaluation Of Organic Rice-Duck Mutualism System	Emergy Evaluation;Rice-Duck Mutualism System;Organic Farming;Sustainability;Ecological And Economic Benefits	Sustainability	Ecological Engineering	Xi, Yg;Qin, P	Sepa;Nanjing Univ	Peoples R China	Xi, Yun-Guan;Qin, Pei	Ecology;Engineering, Environmental;Environmental Sciences	Environmental Sciences & Ecology;Engineering	9	68	47	68	24	NOV	缺	Qin, P (通讯作者)，Nanjing Univ, Life Sch, Nanjing 210093, Peoples R China.
	2021	1	Endophytic Rhizobia Promote The Growth Of Cuban Rice Cultivar	Rhizobium;Rice;Plant Growth Promotion;Endophytes	Leguminosarum Bv Trifolii;Indole Acetic-Acid;Sp-Nov.;Herbaspirillum-Seropedicae;Azospirillum-Brasilense;Colonization Ability;Bacteria;Agrobacterium;Inoculation;Wheat	Symbiosis	Hernandez, I;Taule, C;Perez-Perez, R;Battistoni, F;Fabiano, E;Rivero, D;Napoles, Mc	Natl Inst Agr Sci;Clemente Estable Biol Res Inst	Uruguay;Cuba	Hernandez, Ionel;Taule, Cecilia;Perez-Perez, Renee;Battistoni, Federico;Fabiano, Elena;Rivero, Deyanira;Caridad Napoles, Maria	Microbiology	Microbiology	2	2	1	2	111	NOV	Cyted;United Nations University Biotechnology Programme For Latin America And The Caribbean (Unu-Biolac)	Hernandez, I (通讯作者)，Natl Inst Agr Sci, Plant Physiol & Biochem Dept, Carretera Tapaste Km 3 & 1-2, San Jose De Las Lajas 32700, Mayabeque, Cuba.
	2019	32	Straw Incorporation Influences Soil Organic Carbon Sequestration, Greenhouse Gas Emission, And Crop Yields In A Chinese Rice (Oryza Sativa L.)-Wheat (Triticum Aestivum L.) Cropping System	Methane;Nitrous Oxide;Carbon Sequestration;Grain Yield;Net Global Warming Potential;Crop Straw	Nitrous-Oxide Emissions;3-Year Field Measurement;Methane Emissions;Management;Residue;Fertilizer;Tillage;Decomposition;Intensity;Storage	Soil & Tillage Research	Wang, Hh;Shen, Mx;Hui, Df;Chen, J;Sun, Gf;Wang, X;Lu, Cy;Sheng, J;Chen, Lg;Luo, Yq;Zheng, Jc;Zhang, Yf	Suzhou Acad Agr Sci;Tennessee State Univ;Jiangsu Acad Agr Sci;Minist Agr & Rural Affairs;No Arizona Univ;Aarhus Univ	Usa;Denmark;Peoples R China	Wang, Haihou;Shen, Mingxing;Hui, Dafeng;Chen, Ji;Sun, Guofeng;Wang, Xin;Lu, Changying;Sheng, Jing;Chen, Liugen;Luo, Yiqi;Zheng, Jianchu;Zhang, Yuefang	Soil Science	Agriculture	20	137	32	137	52	DEC	National Key Research And Development Program Of China [2017Yfd0301201];Special Fund For Agro-Scientific Research In The Public Interest Of China [201503118];Natural Science Foundation Of Jiangsu Province Of China [Bk20170325];Jiangsu Agriculture Science And Technology Innovation Fund (Jastif) [Cx(18)1002];Research Foundation Of Suzhou Academy Of Agricultural Sciences [Kj(18)302]	Zhang, Yf (通讯作者)，Jiangsu Acad Agr Sci, Nanjing 210014, Jiangsu, Peoples R China.
	2014	8	Soil And Fertilizer Constraints To Wheat And Rice Production And Their Alleviation In Six Intensive Cereal-Based Farming Systems Of The Indian Sub-Continent And China	Cereal Farming Systems;Fertilizer;Intensification;Production Constraint;Soil Fertility;Solutions;Yield Gap	Nitrogen Use Efficiency;Organic-Carbon;Food Security;Yield;Nutrient;Quality;Water;Sustainability;Management;Agriculture	Food Security	Liu, Nj;Li, Xy;Waddington, Sr	Huazhong Agr Univ	Peoples R China	Liu, Nianjie;Li, Xiaoyun;Waddington, Stephen R	Food Science & Technology	Food Science & Technology	1	39	8	39	76	OCT	Human Social Science Young Fund And New Teachers' Fund Of The Ministry Of Education Of China [12Yjc630105, 20120146120030];National Natural Science Foundation Of China [71203073];Generation Challenge Program Of The Cgiar	Li, Xy (通讯作者)，Huazhong Agr Univ, Coll Econ & Management, Wuhan 430070, Hubei, Peoples R China.
	2018	29	Performance Of Portfolios Of Climate Smart Agriculture Practices In A Rice-Wheat System Of Western Indo-Gangetic Plains	Portfolio Of Management Practices;Systems Productivity;Water Productivity;Economic Profitability;Energy Efficiency;Global Warming Potential	Crop Establishment Methods;Conservation Agriculture;South-Asia;Cereal Systems;Food Security;Nitrous-Oxide;Sustainable Intensification;Carbon Storage;Use Efficiency;Energy Use	Agricultural Water Management	Kakraliya, Sk;Jat, Hs;Singh, I;Sapkota, Tb;Singh, Lk;Sutaliya, Jm;Sharma, Pc;Jat, Rd;Choudhary, M;Lopez-Ridaura, S;Jat, Ml	Skn Agr Univ;Int Maize & Wheat Improvement Ctr Cimmyt;Cimmyt;Icar Cent Soil Salin Res Inst Cssri;Ccshau	Mexico;India	Kakraliya, S K;Jat, H S;Singh, Ishwar;Sapkota, Tek B;Singh, Love K;Sutaliya, Jhabar M;Sharma, Parbodh C;Jat, R D;Choudhary, Meena;Lopez-Ridaura, Santiago;Jat, M L	Agronomy;Water Resources	Agriculture;Water Resources	5	38	29	38	79	APR 1	Gciar Research Programs (Crps) On Climate Change, Agriculture And Food Security (Ccafs) And Wheat Agri-Food Systems (Wheat);Cgiar Fund Council, Australia (Aciar);Cgiar Fund Council Irish Aid;Cgiar Fund Council European Union;International Fund For Agricultural Development (Ifad), Netherlands;International Fund For Agricultural Development (Ifad), New Zealand;International Fund For Agricultural De…	Jat, Ml (通讯作者)，Cimmyt, Cg Block,Nasc Complex, New Delhi 110012, India.
	2021	1	Evaluation Of Ecosystem Service Of Straw Return To Soil In A Wheat Field Of China	Ecosystem Service Value;Rice-Wheat Rotation;Straw Returning;Farmland Ecosystem;Economic Value;Ecological Service Function	Organic-Carbon;Semiarid Region;Crop Yield;Emissions;Management;Nitrogen;Tillage	International Journal Of Agricultural And Biological Engineering	Cui, Sy;Cao, Gq;Zhu, Xk	Yangzhou Univ;Minist Agr & Rural Affairs	Peoples R China	Cui, Siyuan;Cao, Guangqiao;Zhu, Xinkai	Agricultural Engineering	Agriculture	23	51	1	51	40	JAN	Priority Academic Program Development Of Jiangsu Higher Education Institutions (Papd);National Key R&D Program Of China [2018Yfd0200500];Science And Technology Innovation Project Of The Chinese Academy Of Agricultural Sciences (Agricultural Academy Office) [216];Fundamental Research Funds For The Central Public Research Institutes [S202010-02]	Zhu, Xk (通讯作者)，Yangzhou Univ, Agr Coll, 12 Wenhui East Rd, Yangzhou 225009, Jiangsu, Peoples R China.
	2004	11	Foliar Sprays Of Concentrated Urea At Maturity Of Pigeonpea To Induce Defoliation And Increase Its Residual Benefit To Wheat	Pigeonpea-Wheat Rotation;Foliar Urea Spray;Extra-Short-Duration Pigeonpea;Nitrogen;N Fertilizer;Residual Benefit	Cajanus-Cajan;Yield;Rice;Crop	Field Crops Research	Chauhan, Ys;Apphun, A;Singh, Vk;Dwivedi, Bs	Indian Agr Res Inst;Int Crops Res Inst Semi Arid Trop;Project Directorate Cropping Syst Res	India	Chauhan, Ys;Apphun, A;Singh, Vk;Dwivedi, Bs	Agronomy	Agriculture	0	10	11	10	17	SEP 10	缺	Chauhan, Ys (通讯作者)，Agcy Food & Fibre Sci, Dept Primary Ind, Pob 23, Kingaroy, Qld 4610, Australia.
	2007	38	Phalaris Minor Seedbank Studies: Longevity, Seedling Emergence And Seed Production As Affected By Tillage Regime	Rice-Wheat System;Direct Seeding;Seed Longevity;Seedling Emergence;Reproduction	Rice-Wheat System;Crop-Rotation;Population-Dynamics;Cultivation Regime;Soil Seedbank;Weed Flora;Management;Biology;Burial;Depth	Weed Research	Franke, Ac;Singh, S;Mcroberts, N;Nehra, As;Godara, S;Malik, Rk;Marshall, G	Ccs Haryana Agr Univ;Scottish Agr Coll;World Agroforestry Ctr	Kenya;Scotland;India	Franke, A C;Singh, S;Mcroberts, N;Nehra, A S;Godara, S;Malik, R K;Marshall, G	Agronomy;Plant Sciences	Agriculture;Plant Sciences	0	9	40	9	40	FEB	缺	Mcroberts, N (通讯作者)，Sac, Land Econ & Environm Res Grp, Edinburgh Eh9 3Jg, Midlothian, Scotland.
	2003	17	The Availability Of Potassium In Aeric Haplaquept And Typic Haplustert As Affected By Long-Term Cropping, Fertilization And Manuring	K Uptake;Quantity-Intensity Relations;Rice-Rice;Soybean-Wheat Rotations	Quantity-Intensity Relationships;Soils;Parameters	Nutrient Cycling In Agroecosystems	Rupa, Tr;Srivastava, S;Swarup, A;Sahoo, D;Tembhare, Br	Orissa Univ Agr & Technol;Jn Krishi Vishwa Vidyalaya;Indian Inst Soil Sci	India	Rupa, Tr;Srivastava, S;Swarup, A;Sahoo, D;Tembhare, Br	Soil Science	Agriculture	1	10	23	10	50	JAN	缺	Rupa, Tr (通讯作者)，Indian Inst Soil Sci, Berasia Rd, Bhopal 462038, Madhya Pradesh, India.
	2020	1	Boron And Zinc Fertilizer Applications Are Essential In Emerging Vegetable-Based Crop Rotations In Nepal	Boron;Brassica Oleracea;Lycopersicon Esculentum;Oryza Sativa;Triticum Aestivum;Zinc	Indo-Gangetic Plains;Rice-Wheat Experiment;Triticum-Aestivum L.;South-Asia;Foliar Application;Water-Use;Soil;Systems;Yield;Availability	Journal Of Plant Nutrition And Soil Science	Shrestha, S;Becker, M;Lamers, Jpa;Wimmer, Ma	Univ Hohenheim;Univ Bonn;Nepal Agr Res Council	Nepal;Germany	Shrestha, Shova;Becker, Mathias;Lamers, John P A;Wimmer, Monika A	Agronomy;Plant Sciences;Soil Science	Agriculture;Plant Sciences	2	8	1	8	88	AUG	German Academic Exchange Service (Daad), Bonn;"Fiat Panis'' Foundation, Ulm, Germany	Shrestha, S (通讯作者)，Univ Bonn, Res Dev Ctr, Genscherallee 3, D-53113 Bonn, Germany;Shrestha, S (通讯作者)，Univ Bonn, Inst Crop Sci & Resource Conservat, Karlrobert Kreiten Str 13, D-53115 Bonn, Germany;Shrestha, S (通讯作者)，Nepal Agr Res Council, Soil Sci Div, Kathmandu, Nepal.
	2011	106	Water Regime-Nitrogen Fertilizer-Straw Incorporation Interaction: Field Study On Nitrous Oxide Emissions From A Rice Agroecosystem In Nanjing, China	Crop Rotation;Greenhouse Gas;Rice Production;Straw;Water Regime	Cropping Systems;N2O Emissions;Wheat Rotation;Paddy Fields;Soil;Methane;Residues;Denitrification;Southeast;Ammonia	Agriculture Ecosystems & Environment	Wang, Jy;Jia, Jx;Xiong, Zq;Khalil, Mak;Xing, Gx	Portland State Univ;Nanjing Agr Univ;Chinese Acad Sci;Shanxi Agr Univ	Usa;Peoples R China	Wang, J Y;Jia, J X;Xiong, Z Q;Khalil, M A K;Xing, G X	Agriculture, Multidisciplinary;Ecology;Environmental Sciences	Agriculture;Environmental Sciences & Ecology	15	162	118	162	59	MAY	National Science Foundation Of China [40971139];Program For New Century Excellent Talent In Universities [Ncet-10-0475];National Basic Research Program Of China [2009Cb118603];Nanjing Science And Technology Bureau [200901063];Nanjing Agricultural University [030804094, Nc2008003];Papd;Us Department Of Energy [De-Fg02-08Er64515, De-Fg02-04Er63913]	Xiong, Zq (通讯作者)，Nanjing Agr Univ, Coll Resources & Environm Sci, Jiangsu Key Lab Low Carbon Agr & Ghgs Mitigat, Nanjing 210095, Peoples R China.
	1999	72	Soil Microbial Biomass And Carbon Dioxide Flux Under Wheat As Influenced By Tillage And Crop Rotation	Carbon Sequestration;Carbon Mineralization;Microbial Activity;Soil Organic Matter	Organic-Matter;Community Structure;Agricultural Soils;Systems;Diversity;Forest;Qco2	Canadian Journal Of Soil Science	Lupwayi, Nz;Rice, Wa;Clayton, Gw	Agr & Agri Food Canada	Canada	Lupwayi, Nz;Rice, Wa;Clayton, Gw	Soil Science	Agriculture	0	35	94	35	28	MAY	缺	Lupwayi, Nz (通讯作者)，Agr & Agri Food Canada, Box 29, Beaverlodge, Ab T0H 0C0, Canada.
	2022	0	Suppressive And Promotive Effects Of Rice Bran On Germination Of Monochoria Vaginalis In Organic Rice (Oryza Sativa L.) Production	Monochoria Vaginalis;Organic Rice Farming;Paddy Soil;Rice Bran;Weed Control	Paddy Soil;Root Elongation;Reduction;Growth;Wheat;Identification;Decomposition;Rotation;Acid;Ph	Soil Science And Plant Nutrition	Nozoe, T;Miura, S;Tazawa, J;Uchino, A	Naro;Natl Agr Res Org Naro	Japan	Nozoe, Takuhito;Miura, Shigenori;Tazawa, Junko;Uchino, Akira	Plant Sciences;Environmental Sciences;Soil Science	Plant Sciences;Environmental Sciences & Ecology;Agriculture	6	6	0	6	53	MAY 4	缺	Nozoe, T (通讯作者)，Naro, Dept Res Promot, Hokkaido Agr Res Ctr, Toyohira Ku, Hitsujigaoka 1, Sapporo, Hokkaido 0628555, Japan.
	2022	0	Patterns And Causes Of Winter Wheat And Summer Maize Rotation Area Change Over The North China Plain	Crop Phenology;Modis Ndvi Anomaly;Ensemble Learning;Cropping Frequency;North China Plain	Agricultural Land Abandonment;Food Security;Paddy Rice;Ndvi Data;Urbanization;Cropland;Crops	Environmental Research Letters	Liu, Zj;Liu, Ys;Dong, Jw;Baig, Mha;Chi, Wf;Peng, Ly;Wang, Jy	Univ Chinese Acad Sci;Chinese Acad Sci;Arid Agr Univ;Shandong Univ Finance & Econ;Inner Mongolia Univ Finance & Econ	Pakistan;Peoples R China	Liu, Zhengjia;Liu, Yansui;Dong, Jinwei;Baig, Muhammad Hasan Ali;Chi, Wenfeng;Peng, Liuying;Wang, Jieyong	Environmental Sciences;Meteorology & Atmospheric Sciences	Environmental Sciences & Ecology;Meteorology & Atmospheric Sciences	18	18	0	18	54	APR 1	National Natural Science Foundation Of China [41971218, 42171266];Strategic Priority Research Program Of The Chinese Academy Of Sciences [Xda23070302]	Liu, Zj;Wang, Jy (通讯作者)，Chinese Acad Sci, Inst Geog Sci & Nat Resources Res, Beijing 100101, Peoples R China;Liu, Zj;Wang, Jy (通讯作者)，Univ Chinese Acad Sci, Coll Resources & Environm, Beijing 100049, Peoples R China.
	1998	0	Transplanted Mint As A Suitable Component For Traditional Crop Rotation In Northern India	Menthol Mint;Mentha Arvensis;Normal (Early);Transplanted (Late);Rotation;India	缺失字段	Tropical Agriculture	Ram, P;Patra, Nk;Kumar, B;Singh, Hb;Kumar, S	Cent Inst Med & Aromat Plants	India	Ram, P;Patra, Nk;Kumar, B;Singh, Hb;Kumar, S	Agriculture, Multidisciplinary;Agronomy	Agriculture	0	1	0	1	10	OCT	缺	Ram, P (通讯作者)，Cimap, Lucknow 226015, Uttar Pradesh, India.
	2016	50	Agronomic Improvements Can Make Future Cereal Systems In South Asia Far More Productive And Result In A Lower Environmental Footprint	Best Management Practices;Cereal Productivity;Cereals Systems;Conservation Agriculture;Crop Diversification;Global Warming Potential;Rice-Based Cropping System;South Asia	Nitrous-Oxide Evolution;Indo-Gangetic Plains;Rice-Wheat Rotation;Conservation Agriculture;Methane Emissions;Rainfall Events;Soil Driven;Tillage;Yield;Management	Global Change Biology	Ladha, Jk;Rao, An;Raman, Ak;Padre, At;Dobermann, A;Gathala, M;Kumar, V;Saharawat, Y;Sharma, S;Piepho, Hp;Alam, Mm;Liak, R;Rajendran, R;Reddy, Ck;Parsad, R;Sharma, Pc;Singh, Ss;Saha, A;Noor, S	Bangladesh Rice Res Inst;Tamil Nadu Rice Res Inst;Int Rice Res Inst;Cimmyt Int Maize & Wheat Improvement Ctr;Indian Agr Res Inst;Rothamsted Res;Irri;Icar Parisar;Cent Soil Salin Res Inst;Rajendra Agr Univ;Univ Hohenheim;Bangladesh Agr Res Inst	Bangladesh;Philippines;India;Germany;England	Ladha, Jagdish Kumar;Rao, Adusumilli Narayana;Raman, Anitha K;Padre, Agnes Tirol;Dobermann, Achim;Gathala, Mahesh;Kumar, Virender;Saharawat, Yashpal;Sharma, Sheetal;Piepho, Hans Peter;Alam, Md Mursedul;Liak, Ranjan;Rajendran, Ramasamy;Reddy, Chinnagangannagari Kesava;Parsad, Rajender;Sharma, Parbodh C;Singh, Sati Shankar;Saha, Abhijit;Noor, Shamsoon	Biodiversity Conservation;Ecology;Environmental Sciences	Biodiversity & Conservation;Environmental Sciences & Ecology	4	79	51	79	78	MAR	Bill & Melinda Gates Foundation (Bmgf);United States Agency For International Development (Usaid);Global Rice Science Partnership (Grisp) Of The Cgiar, Through The Csisa	Ladha, Jk (通讯作者)，Int Rice Res Inst, 1St Floor,Cg Block,Nasc Complex,Dps Marg, New Delhi 110012, India.
	2015	12	Crop Rotation-Dependent Yield Responses To Fertilization In Winter Oilseed Rape (Brassica Napus L.)	Seed Yield;Indigenous Soil Nutrient Supply;Economically Optimal Fertilizer Rate;Rotation;Winter Oilseed Rape	North China Plain;Nutrient Management;Seed Yield;Soil Properties;Paddy Soils;Wheat Yield;Land-Use;Nitrogen;Rice;Phosphorus	Crop Journal	Ren, T;Li, H;Lu, Jw;Bu, Ry;Li, Xk;Cong, Rh;Lu, Mx	Huazhong Agr Univ;Minist Agr;Soil & Fertilizer Stn Hubei Prov	Peoples R China	Ren, Tao;Li, Hui;Lu, Jianwei;Bu, Rongyan;Li, Xiaokun;Cong, Rihuan;Lu, Mingxing	Agronomy;Plant Sciences	Agriculture;Plant Sciences	4	42	18	42	44	OCT	缺	Lu, Jw (通讯作者)，Huazhong Agr Univ, Coll Resources & Environm, Wuhan 430070, Peoples R China.
	2009	1	Simulating Rice In Farming Systems - Modelling Transitions Between Aerobic And Ponded Soil Environments In Apsim	Apsim;Oryza2000;Rice;Farming Systems;Soil Nutrient Dynamics	Growth	18Th World Imacs Congress And Modsim09 International Congress On Modelling And Simulation: Interfacing Modelling And Simulation With Mathematical And Computational Sciences	Gaydon, Ds;Buresh, Rj;Probert, Me;Meinke, H	Csiro Sustainable Ecosyst	Australia	Gaydon, D S;Buresh, R J;Probert, M E;Meinke, H	Computer Science, Interdisciplinary Applications;Operations Research & Management Science;Mathematics, Applied;Mathematics, Interdisciplinary Applications	Computer Science;Operations Research & Management Science;Mathematics	1	15	1	15	11	缺失字段	缺	Gaydon, Ds (通讯作者)，Csiro Sustainable Ecosyst, Brisbane, Qld, Australia.
	2011	5	Field Evaluation Of Sclerotium Rolfsii, A Biological Control Agent For Broadleaf Weeds In Dry, Direct-Seeded Rice	Mycoherbicide;Sclerotium Rolfsii;Isolate Sc64;Broadleaf Weeds;Dry Direct-Seeded Rice	Lowland Rice;Management;Water;Mycoherbicides;Survival;Systems	Crop Protection	Tang, W;Zhu, Yz;He, Hq;Qiang, S;Auld, Ba	Nanjing Agr Univ;Charles Sturt Univ	Australia;Peoples R China	Tang, Wei;Zhu, Yun-Zhi;He, Hua-Qi;Qiang, Sheng;Auld, Bruce A	Agronomy	Agriculture	1	21	7	21	31	OCT	863 Hi-Tech Research Project [2006Aa10A214];Science & Technology Pillar Program Of Jiangsu Province [Be2008313];Ph.D. Programs Foundation Of Ministry Of Education Of China [20090097110018];111 Project	Qiang, S (通讯作者)，Nanjing Agr Univ, Weed Res Lab, Nanjing 210095, Peoples R China.
	2008	8	Effects Of Soil Tillage And Crop Rotation Systems On Bulk Density And Soil Porosity Of A Dystrophic Red Latosol	Common Bean;Soybean;Corn;Soil Tillage;Crop Rotation;Soil Physical Attributes	Yield	Bioscience Journal	Silveira, Pm;Stone, Lf;Alves, J;Da Silva, Jg	Embrapa Arroz & Feijao	Brazil	Da Silveira, Pedro Marques;Stone, Luis Fernando;Alves Junior, Jose;Da Silva, Jose Geraldo	Agriculture, Multidisciplinary;Agronomy;Biology	Agriculture;Life Sciences & Biomedicine - Other Topics	0	8	10	8	31	JUL-SEP	缺	Silveira, Pm (通讯作者)，Embrapa Arroz & Feijao, Santo Antonio De Goias, Go, Brazil.
	2003	11	Effect Of Rice Straw Management On Nitrogen Balance And Residual Effect Of Urea-N In An Annual Lowland Rice Cropping Sequence	Rice Straw;Compost;N-15 Balance;Urea;Lowland Rice	Fertilizer Nitrogen;Wheat Rotation;Green Manure;N-15 Balance;Soil;Yield;Efficiency;Dynamics	Biology And Fertility Of Soils	Phongpan, S;Mosier, Ar	Usda Ars;Dept Agr	Usa;Thailand	Phongpan, S;Mosier, Ar	Soil Science	Agriculture	0	15	12	15	26	FEB	缺	Phongpan, S (通讯作者)，Dept Agr, Div Agr Chem, Bangkok 10900, Thailand.
	2008	37	Evaluation Of Amelioration Treatments And Economic Aspects Of Using Saline-Sodic Water For Rice And Wheat Production On Salt-Affected Soils Under Arid Land Conditions	Low Quality Water;Salt-Affected Soils;Chemical Amendments;Grain Yields;Farm Manure;Gypsum;Soil Amelioration;Farmer Management Skills;Net Benefit	Management Strategies;Irrigation;Phytoremediation	Irrigation And Drainage	Ghafoor, A;Murtaza, G;Ahmad, B;Boers, Tm	Univ Agr Faisalabad;Int Inst Land Reclamat & Improvement Ilri	Pakistan;Netherlands	Ghafoor, A;Murtaza, G;Ahmad, B;Boers, Th M	Agronomy;Water Resources	Agriculture;Water Resources	3	21	40	21	31	OCT	National Drainage Programme Of Pakistan	Murtaza, G (通讯作者)，Univ Agr Faisalabad, Inst Soil & Environm Sci, Faisalabad 38040, Pakistan.
	2021	1	Effect Of Climate-Smart Agriculture Practices On Climate Change Adaptation, Greenhouse Gas Mitigation And Economic Efficiency Of Rice-Wheat System In India	Global Warming Potential;C-Sequestration;Climate Change Mitigation;Eco-Efficiency;No-Tillage And Residue Management	Nitrous-Oxide Emission;Gangetic Plains;Carbon Sequestration;Cropping Systems;Food Security;South-Asia;Soil;Tillage;Management;Opportunities	Agriculture-Basel	Kakraliya, Sk;Jat, Hs;Sapkota, Tb;Singh, I;Kakraliya, M;Gora, Mk;Sharma, Pc;Jat, Ml	Ccs Haryana Agr Univ;Int Maize & Wheat Improvement Ctr Cimmyt;Icar Cent Soil Salin Res Inst;Nasc Complex	Mexico;India	Kakraliya, Suresh K;Jat, Hanuman S;Sapkota, Tek B;Singh, Ishwar;Kakraliya, Manish;Gora, Manoj K;Sharma, Parbodh C;Jat, Mangi L	Agronomy	Agriculture	4	4	1	4	38	DEC	缺	Jat, Hs (通讯作者)，Icar Cent Soil Salin Res Inst, Karnal 132001, Haryana, India;Jat, Ml (通讯作者)，Nasc Complex, Int Maize & Wheat Improvement Ctr Cimmyt, New Delhi 110012, India.
	2020	13	Soil Nitrogen Storage And Availability To Crops Are Increased By Conservation Agriculture Practices In Rice-Based Cropping Systems In The Eastern Gangetic Plains	Available N;N Sequestration;Paddy-Upland Rotation;Recycled N;Rice-Based-Triple Cropping System	Long-Term Tillage;N-Mineralization;Microbial Biomass;Organic-Carbon;Residue Management;Wheat;Losses;Corn;Rotation;Volatilization	Field Crops Research	Alam, Mk;Bell, Rw;Haque, Me;Islam, Ma;Kader, Ma	Bangladesh Agr Univ;Univ South Pacific;Murdoch Univ;Bangladesh Agr Res Inst	Samoa;Bangladesh;Australia	Alam, Md Khairul;Bell, Richard W;Haque, M E;Islam, M A;Kader, M A	Agronomy	Agriculture	7	39	13	39	75	MAY 1	Australian Centre For International Agricultural Research (Aciar) [Lwr 2010/080];John Allwright Fellowship	Alam, Mk (通讯作者)，Murdoch Univ, Coll Sci Hlth Educ & Engn, Agr Discipline, Murdoch, Wa, Australia;Alam, Mk (通讯作者)，Bangladesh Agr Res Inst, Soil Sci Div, Gazipur, Bangladesh.
	2018	24	Effects Of Fertilizer Application Schemes And Soil Environmental Factors On Nitrous Oxide Emission Fluxes In A Rice-Wheat Cropping System, East China	缺失字段	Greenhouse-Gas Emissions;Vegetable Fields;N2O Emissions;Methane;Rotation;Paddy;Agriculture;Temperature;Intensity;Impacts	Plos One	Shakoor, A;Xu, Yl;Wang, Q;Chen, Ny;He, F;Zuo, Hf;Yin, Hx;Yang, Xy;Ma, Yh;Yang, Sy	Anhui Agr Univ;Chinese Acad Sci	Peoples R China	Shakoor, Awais;Xu, Yunlian;Wang, Qiang;Chen, Ningyi;He, Fei;Zuo, Huaifeng;Yin, Hanxun;Yang, Xiaoyuan;Ma, Youhua;Yang, Shuyun	Multidisciplinary Sciences	Science & Technology - Other Topics	7	62	25	62	62	AUG 14	Non-Profit Research Foundation For Agriculture, China [201103039];Non-Profit Research Foundation	Ma, Yh;Yang, Sy (通讯作者)，Anhui Agr Univ, Sch Resources & Environm, Hefei, Anhui, Peoples R China.
	2003	80	Managing Crop Residues, Fertilizers And Leaf Litters To Improve Soil C, Nutrient Balances, And The Grain Yield Of Rice And Wheat Cropping Systems In Thailand And Australia	Labile Carbon;Residue Management;Soil Organic Matter;Nutrient Balances;Farming Systems	Northeast Thailand;Carbon;Management;Queensland;Nitrogen;Trends;Straw	Agriculture Ecosystems & Environment	Whitbread, A;Blair, G;Konboon, Y;Lefroy, R;Naklang, K	Ubon Rice Res Ctr;Ciat;Univ New England;Csiro Sustainable Ecosyst Apsru	Australia;Laos;Thailand	Whitbread, A;Blair, G;Konboon, Y;Lefroy, R;Naklang, K	Agriculture, Multidisciplinary;Ecology;Environmental Sciences	Agriculture;Environmental Sciences & Ecology	1	65	99	65	20	DEC	缺	Whitbread, A (通讯作者)，Csiro Sustainable Ecosyst Apsru, Pob 102, Toowoomba, Qld 4350, Australia.
	2016	0	Impact Of Temporal Change Of Land Use And Cropping System On Some Soil Properties In Northwestern Parts Of Indo-Gangetic Plain	Land-Use Dynamics;Physiographic Units;Rice-Wheat Cropping System;Soil Quality Parameters	Rice-Wheat;Organic-Matter;Rotations	Current Science	Surya, Jn;Sidhu, Gs;Lal, T;Katiyar, Dk;Sarkar, D	Icar Res Complex	India	Surya, Jaya N;Sidhu, G S;Lal, Tarsem;Katiyar, D K;Sarkar, Dipak	Multidisciplinary Sciences	Science & Technology - Other Topics	3	9	0	9	26	JUL 10	缺	Surya, Jn (通讯作者)，Icar Res Complex, Natl Bur Soil Survey & Land Use Planning, Reg Ctr Delhi, Iari Campus, New Delhi 110012, India.
	2007	16	The Influence Of Free-Air Co2 Enrichment On Microorganisms Of A Paddy Soil In The Rice-Growing Season	Face;Methanogens;Methanotrophs;Nitrifiers;Denitrifiers;Rice Paddy Field	Carbon-Dioxide Enrichment;Elevated Atmospheric Co2;Nitrogen-Fixation;Methane;Decomposition;Face;Ch4;Emission;Bacteria;Fluxes	Applied Soil Ecology	Yue, J;Shi, Y;Zheng, Xh;Huang, Gh;Zhu, Jg	Chinese Acad Sci	Peoples R China	Yue, Jin;Shi, Yi;Zheng, Xunhua;Huang, Guohong;Zhu, Jianguo	Soil Science	Agriculture	3	56	20	56	37	JAN	缺	Shi, Y (通讯作者)，Chinese Acad Sci, Inst Appl Ecol, Key Lab Terr Ecol Proc, Shenyang 110016, Peoples R China.
	2015	30	Body Size Is A Sensitive Trait-Based Indicator Of Soil Nematode Community Response To Fertilization In Rice And Wheat Agroecosystems	Community-Weighted Mean Of Body Size;Paddy-Upland Rotation;Soil Nutrient;Enrichment Index	Long-Term Application;Functional Diversity;Organic Manure;Management;Nitrogen;Phosphorus;Spectra;Hermaphroditism;Framework;Biomass	Soil Biology & Biochemistry	Liu, T;Guo, R;Ran, W;Whalen, Jk;Li, Hx	Nanjing Agr Univ;Mcgill Univ	Canada;Peoples R China	Liu, Ting;Guo, Rui;Ran, Wei;Whalen, Joann K;Li, Huixin	Soil Science	Agriculture	9	112	35	112	57	SEP	Special Fund For Agro-Scientific Research In The Public Interest Of China [201103004];Priority Academic Program Development Of Jiangsu Higher Education Institutions (Papd);China Scholarship Council (Csc)	Whalen, Jk (通讯作者)，Mcgill Univ, Dept Nat Resource Sci, Montreal, Pq H9X 3V9, Canada.
	2018	18	Dissipation Of Antibiotics In Three Different Agricultural Soils After Repeated Application Of Biosolids	Antibiotics;Biosolids;Fluoroquinolones;Rice-Wheat Rotations;Repeated Amendment Soils	Sewage-Treatment Plants;Veterinary Antibiotics;Heavy-Metals;Humic Substances;Organic-Matter;Animal Manure;Swine Manure;Ciprofloxacin;Adsorption;Degradation	Environmental Science And Pollution Research	Yang, L;Wu, Lh;Liu, Wx;Huang, Yj;Luo, Ym;Christie, P	Univ Chinese Acad Sci;Chinese Acad Sci	Peoples R China	Yang, Lu;Wu, Longhua;Liu, Wuxing;Huang, Yujuan;Luo, Yongming;Christie, Peter	Environmental Sciences	Environmental Sciences & Ecology	9	119	18	119	64	JAN	National Natural Science Foundation Of China [41271326, 41325003]	Wu, Lh (通讯作者)，Chinese Acad Sci, Inst Soil Sci, Key Lab Soil Environm & Pollut Remediat, Nanjing 210008, Jiangsu, Peoples R China.
	2020	4	Portfolios Of Climate Smart Agriculture Practices In Smallholder Rice-Wheat System Of Eastern Indo-Gangetic Plains-Crop Productivity, Resource Use Efficiency And Environmental Foot Prints	Conservation Agriculture;Global Warming Potential;Energy Use Efficiency;Water Productivity	Nitrous-Oxide Emissions;Precision-Conservation Agriculture;Water-Use Efficiency;Mitigation Opportunities;Establishment Methods;South-Asia;Tillage;Soil;Management;Rotation	Agronomy-Basel	Bijarniya, D;Parihar, Cm;Jat, Rk;Kalvania, K;Kakraliya, Sk;Jat, Ml	Borlaug Inst South Asia Bisa;Icar Cent Soil Salin Res Inst;Int Maize & Wheat Improvement Ctr Cimmyt India;Icar Indian Agr Res Inst Iari	India	Bijarniya, Deepak;Parihar, C M;Jat, R K;Kalvania, Kailash;Kakraliya, S K;Jat, M L	Agronomy;Plant Sciences	Agriculture;Plant Sciences	7	23	4	23	60	OCT	Cgiar Research Programs (Crps) On Climate Change, Agriculture And Food Security (Ccafs);Wheat Agri-Food Systems (Wheat);Indian Council Of Agricultural Research (Icar);Cgiar Fund Council;Australia (Aciar);Irish Aid;European Union;International Fund For Agricultural Development (Ifad), Netherlands;International Fund For Agricultural Development (Ifad), New Zealand;International Fund For Agricultura…	Jat, Ml (通讯作者)，Int Maize & Wheat Improvement Ctr Cimmyt India, New Delhi 110012, India.
	2020	10	Double Paddy Rice Conversion To Maize-Paddy Rice Reduces Carbon Footprint And Enhances Net Carbon Sink	Upland-Paddy Rotation;Ghg Emissions;Ch4;C Sink	Greenhouse-Gas Emissions;Nitrous-Oxide Emissions;Organic-Carbon;Use Efficiency;Crop-Rotation;Winter-Wheat;Soil;Systems;Budget;China	Journal Of Cleaner Production	Jiang, Zh;Lin, Jd;Liu, Yz;Mo, Cy;Yang, Jp	Zhejiang Univ	Peoples R China	Jiang, Zhenhui;Lin, Jingdong;Liu, Yizhen;Mo, Chaoyang;Yang, Jingping	Green & Sustainable Science & Technology;Engineering, Environmental;Environmental Sciences	Science & Technology - Other Topics;Engineering;Environmental Sciences & Ecology	21	110	11	110	69	JUN 10	National Key Research And Development Program Of China [2016Yfd0300203-4]	Yang, Jp (通讯作者)，Zhejiang Univ, Coll Environm & Resource Sci, Inst Environm Pollut Control & Treatment, Hangzhou 310058, Peoples R China.
	2020	3	Development Of A Distinct Microbial Community Upon First Season Crop Change In Soils Of Long-Term Managed Maize And Rice Fields	Rice-Maize Crop Rotation;Paddy Soil;Upland Soil;Continuous Cropping System;Flodding Of Soils;Bacterial And Fungal Communities;Rhizosphere Microbiota;Cropping History	Paddy Soil;Bacterial Succession;Fungal Communities;Diversity;Systems;Wheat;Chronosequence;Productivity;Asia	Frontiers In Microbiology	Frindte, K;Zoche, Sa;Knief, C	Univ Bonn	Germany	Frindte, Katharina;Zoche, Sarah A;Knief, Claudia	Microbiology	Microbiology	6	17	3	17	54	NOV 9	German Research Foundation As Part Of The Research Unit For 1701 [Kn1104/1-2]	Frindte, K (通讯作者)，Univ Bonn, Inst Crop Sci & Resource Conservat, Mol Biol Rhizosphere, Bonn, Germany.
	2019	2	Effects Of Sulfate On Cadmium Uptake In Wheat Grown In Paddy Soil - Pot Experiment	Cadmium Toxicity;Triticum Aestivum L.;Plant Uptake;Translocation;Distribution	Triticum-Aestivum;Oxidative Stress;Zea-Mays;Rice;Accumulation;Cultivars;System;Lead	Plant Soil And Environment	Huang, Lj;Hansen, Hcb;Wang, Hh;Mu, J;Xie, Zj;Zheng, Lf;Hu, Zy	Univ Copenhagen;Univ Chinese Acad Sci;Chinese Acad Sci;Chinese Acad Agr Engn Planning & Design	Denmark;Peoples R China	Huang, Lijuan;Hansen, Hans Chr Bruun;Wang, Huihui;Mu, Jing;Xie, Zijian;Zheng, Lifang;Hu, Zhengyi	Agronomy	Agriculture	14	26	2	26	22	缺失字段	National Natural Science Foundation Of China [41571318]	Huang, Lj;Hu, Zy (通讯作者)，Univ Chinese Acad Sci, Coll Resources & Environm, Beijing, Peoples R China;Huang, Lj (通讯作者)，Univ Copenhagen, Dept Plant & Environm Sci, Copenhagen, Denmark;Huang, Lj;Hu, Zy (通讯作者)，Univ Chinese Acad Sci, Sino Danish Ctr Educ & Res, Beijing, Peoples R China.
	2020	1	Cfd Simulation And Optimization Of A Pneumatic Wheat Seeding Device	Acceleration;Atmospheric Modeling;Soil;Licenses;Mathematical Model;Software;Performance Evaluation;Wheat;Pneumatic Seeding Device;Cfd Technology;Response Surface Analysis;Airflow Field	Design;Validation;Dynamics	Ieee Access	Wang, C;Li, Hw;Wang, Jx;He, J;Wang, Qj;Lu, Cy	China Agr Univ;Wenzhou Univ	Peoples R China	Wang, Chao;Li, Hongwen;Wang, Jingxu;He, Jin;Wang, Qingjie;Lu, Caiyun	Computer Science, Information Systems;Engineering, Electrical & Electronic;Telecommunications	Computer Science;Engineering;Telecommunications	2	12	2	12	38	缺失字段	Program For China Agriculture Research System [Cars-03]	Li, Hw (通讯作者)，China Agr Univ, Coll Engn, Beijing 100083, Peoples R China.
	2020	6	Optimal Nitrogen Practice In Winter Wheat-Summer Maize Rotation Affecting The Fates Of N-15-Labeled Fertilizer	Excessive N Application;N Distribution;N-15-Labelled Urea;Optimized N Management;N Use Efficiency;N Losses	Controlled-Release Urea;Use Efficiency;N-15 Fertilizer;Soil-Nitrogen;N Management;Water-Use;China;Yield;Rice;System	Agronomy-Basel	Liang, Hy;Shen, Pf;Kong, Xz;Liao, Yc;Liu, Y;Wen, Xx	Northwest A&F Univ	Peoples R China	Liang, Haiyan;Shen, Pengfei;Kong, Xiangze;Liao, Yuncheng;Liu, Yang;Wen, Xiaoxia	Agronomy;Plant Sciences	Agriculture;Plant Sciences	5	26	6	26	60	APR	Special Project For Agro-Scientific Research In The Public Interest [201503121-09, 31761143003]	Liu, Y;Wen, Xx (通讯作者)，Northwest A&F Univ, Coll Agron, Yangling 712100, Shaanxi, Peoples R China.
	2010	26	Fertilization Effects On Yield Sustainability And Soil Properties Under Irrigated Wheat-Soybean Rotation Of An Indian Himalayan Upper Valley	Wheat-Soybean System;Farmyard Manure Plus Mineral Fertilization;Yield Trend And Sustainability;Soil Organic C;Infiltration Characteristics;Benefit:Cost Ratio	Farmyard Manure Application;Water-Use Efficiency;Sandy Loam Soil;Cropping System;Physical-Properties;Lowland Rice;Nitrogen;Carbon;Productivity;Phosphorus	Nutrient Cycling In Agroecosystems	Bhattacharyya, R;Pandey, Sc;Chandra, S;Kundu, S;Saha, S;Mina, Bl;Srivastva, Ak;Gupta, Hs	Wolverhampton Univ;Vivekananda Inst Hill Agr;Indian Inst Soil Sci;Gb Pant Univ Agr & Technol	India;England	Bhattacharyya, Ranjan;Pandey, S C;Chandra, S;Kundu, S;Saha, Supradip;Mina, B L;Srivastva, A K;Gupta, H S	Soil Science	Agriculture	1	23	32	23	49	MAR	缺	Bhattacharyya, R (通讯作者)，Wolverhampton Univ, Sch Appl Sci, Wulfruna St, Wolverhampton Wv1 1Sb, England.
	2018	1	Up-Scaling Nutrient, Energy And System Productivity Of Pigeonpea-Wheat Cropping System In Indo-Gangetic Plains Of India	Cropping System;Energy Efficiency;Nutrient Acquisition;Pigeonpea;Wheat	Phosphorus Management;Soil Fertility;Rice;Inceptisols;Yield	Journal Of Environmental Biology	Singh, U;Praharaj, Cs;Singh, Ss;Hazra, Kk;Kumar, N	Icar Agr Technol Applicat Res Inst;Indian Inst Technol Kharagpur;Icar Indian Inst Pulses Res	India	Singh, U;Praharaj, C S;Singh, S S;Hazra, K K;Kumar, N	Environmental Sciences	Environmental Sciences & Ecology	1	2	1	2	31	SEP	缺	Singh, U (通讯作者)，Icar Indian Inst Pulses Res, Div Crop Prod, Kanpur 208024, Uttar Pradesh, India.
	2018	0	Effect Of Crop Establishment Practices On The Performance Of Component Cultivars Under Pigeonpea (Cajanus Cajan) - Wheat (Triticum Aestivum) Cropping System In Igp	Economics;Nutrient Harvest Index;Pigeonpea-Wheat;Raised-Bed;Ridge-Furrow;System Productivity	Phosphorus Management;Gangetic Plains;Productivity;India	Indian Journal Of Agricultural Sciences	Singh, U;Praharaj, Cs;Singh, Ss;Hazra, Kk;Kumar, N	Icar Indian Inst Pulses Res	India	Singh, Ummed;Praharaj, C S;Singh, S S;Hazra, K K;Kumar, N	Agriculture, Multidisciplinary	Agriculture	1	2	0	2	14	MAY	缺	Singh, U (通讯作者)，Icar Indian Inst Pulses Res, Kanpur 208024, Uttar Pradesh, India.
	2012	30	Crop Production And Nutrient Use Efficiency Of Conservation Agriculture For Soybean-Wheat Rotation In The Indo-Gangetic Plains Of Northwestern India	Conservation Agriculture;Nitrogen;Phosphorus;Soil Profile Moisture;Soil Temperature;Reduced Tillage;India;Asia	System;Denitrification;Yields	Soil & Tillage Research	Aulakh, Ms;Manchanda, Js;Garg, Ak;Kumar, S;Dercon, G;Nguyen, Ml	Punjab Agr Univ;Iaea	Austria;India	Aulakh, Milkha S;Manchanda, Joginder S;Garg, Ashok K;Kumar, Shrvan;Dercon, Gerd;Minh-Long Nguyen	Soil Science	Agriculture	4	69	34	69	26	APR	Joint Fao/Iaea Division Of Nuclear Techniques In Food And Agriculture [D1.50.09, Ind/12980]	Aulakh, Ms (通讯作者)，Punjab Agr Univ, Dept Soil Sci, Ludhiana 141004, Punjab, India.
	2019	41	The Global Warming Potential Of Straw-Return Can Be Reduced By Application Of Straw-Decomposing Microbial Inoculants And Biochar In Rice-Wheat Production Systems	Biochar;Straw-Decomposing Microbial Inoculants;Methane Emission;Nitrous Oxide Emission;Net Global Warming Potential	Nitrous-Oxide Emissions;Greenhouse-Gas Emissions;3-Year Field Measurement;N2O Emissions;Carbon Sequestration;Methane Emission;Cropping System;Agricultural Soils;Ch4 Emissions;Paddy Soils	Environmental Pollution	Ma, Yc;Liu, Dl;Schwenke, G;Yang, B	Tamworth Agr Inst;Chinese Acad Sci;Nanjing Univ Informat Sci & Technol;Wagga Wagga Agr Inst;Minist Agr;Univ New South Wales	Australia;Peoples R China	Ma, Yuchun;Liu, De Li;Schwenke, Graeme;Yang, Bo	Environmental Sciences	Environmental Sciences & Ecology	40	197	43	197	71	SEP	Nanjing University Of Information Science Technology;National Natural Science Foundation Of China [Nsfc 41601233];Natural Science Foundation Of Jiangsu Province [Bk20140990];State Open Project Of Key Laboratory Of Soil & Sustainable Agriculture [Y20160034]	Ma, Yc (通讯作者)，Nanjing Univ Informat Sci & Technol, Coll Appl Meteorol, Jiangsu Key Lab Agr Meteorol, Nanjing, Jiangsu, Peoples R China.
	2007	58	Variations In Soil Microbial Biomass And Crop Roots Due To Differing Resource Quality Inputs In A Tropical Dryland Agroecosystem	Soil Microbial Biomass;Root Biomass;Rice;Barley;Sesbania;Wheat Straw;Decomposition Rate;Dryland Agroecosystem	Organic-Matter;Biological Properties;Chemical Fertilizer;Extraction Method;Farmyard Manure;Wheat Roots;Short-Term;Carbon;Maize;Dynamics	Soil Biology & Biochemistry	Singh, S;Ghoshal, N;Singh, Kp	Banaras Hindu Univ	India	Singh, Sonu;Ghoshal, Nandita;Singh, K P	Soil Science	Agriculture	5	41	81	41	47	JAN	缺	Ghoshal, N (通讯作者)，Banaras Hindu Univ, Dept Bot, Ctr Adv Studies, Varanasi 221005, Uttar Pradesh, India.
	2016	10	Impact Of Long-Term Phosphorous Fertilization On Olsen-P And Grain Yields In Maize-Wheat Cropping Sequence	Olsen-P;Effective P;P Buildup;Maize-Wheat Rotation	Soil-Test Phosphorus;Use-Efficiency;Water;Elongation;Compaction;Rice	Nutrient Cycling In Agroecosystems	Singh, J;Brar, Bs;Sekhon, Bs;Mavi, Ms;Singh, G;Kaur, G	Punjab Agr Univ;Southern Illinois Univ;Univ Missouri	Usa;India	Singh, Jagdeep;Brar, Babu S;Sekhon, Bharpoor S;Mavi, Manpreet S;Singh, Gurbir;Kaur, Gurpreet	Soil Science	Agriculture	5	42	13	42	50	NOV	Indian Council Of Agricultural Research, New Delhi;Punjab Agricultural University, Ludhiana	Singh, J (通讯作者)，Punjab Agr Univ, Dept Soil Sci, Ludhiana 141004, Punjab, India.
	2020	23	Effects Of Controlled-Release Fertilizer On Rice Grain Yield, Nitrogen Use Efficiency, And Greenhouse Gas Emissions In A Paddy Field With Straw Incorporation	Straw Incorporation;Controlled-Release Urea;Rice Grain Yield;Ch4;N2O	Crop Yields;Oxide Emissions;Microbial Community;Soil Fertility;N Recovery;Methane;Systems;Management;Dynamics;Co2	Field Crops Research	Sun, Hf;Zhou, S;Zhang, Jn;Zhang, Xx;Wang, C	Shanghai Engn Res Ctr Low Carbon Agr Sercla;Shanghai Acad Agr Sci	Peoples R China	Sun, Huifeng;Zhou, Sheng;Zhang, Jining;Zhang, Xianxian;Wang, Cong	Agronomy	Agriculture	19	133	26	133	42	AUG 15	National Natural Science Foundation Of China [41375157];Shanghai Agriculture Applied Technology Development Program, China [G2016060301, T20130101]	Zhou, S (通讯作者)，Shanghai Acad Agr Sci, Ecoenvironm Protect Res Inst, Shanghai 201403, Peoples R China.
	2016	79	Soil Physical Properties, Yield Trends And Economics After Five Years Of Conservation Agriculture Based Rice-Maize System In North-Western India	Rice-Maize System;Dry Direct Seeded Rice;Residue Management;Zero Tillage;Soil Physical Properties;Root Growth;System Productivity;Net Returns	Permanent Raised Beds;Gangetic Plains;Wheat Rotation;No-Tillage;Cropping Systems;South-Asia;Management;Productivity;Water;Growth	Soil & Tillage Research	Singh, Vk;Yadvinder-Singh;Dwivedi, Bs;Singh, Sk;Majumdar, K;Jat, Ml;Mishra, Rp;Rani, M	Icar Indian Inst Farming Syst Res;Ipni;Punjab Agr Univ;Int Maize & Wheat Improvement Ctr Cimmyt;Indian Agr Res Inst	India	Singh, Vinod K;Yadvinder-Singh;Dwivedi, Brahma S;Singh, Susheel K;Majumdar, Kaushik;Jat, Mangi Lal;Mishra, Rajendra P;Rani, Meenu	Soil Science	Agriculture	7	97	87	97	72	JAN	Swiss Agency For Development And Cooperation (Sdc);International Fertilizer Industry Association (Ifa);International Plant Nutrition Institute (Ipni);International Potash Institute (Ipi)	Singh, Vk (通讯作者)，Icar Indian Inst Farming Syst Res, Meerut 250110, Uttar Pradesh, India.
	2021	4	Cropping Diversity With Rice Influences Soil Aggregate Formation And Nutrient Storage Under Different Tillage Systems	Aggregate Stability;Mean Weight Diameter;Nutrient Sequestration;Rice;System Productivity	Term Conservation Tillage;Organic-Carbon;Size Fractions;Physical-Properties;Nitrogen Fractions;Microbial Biomass;No-Tillage;Rotation;Productivity;Agriculture	Journal Of Plant Nutrition And Soil Science	Jahangir, Mmr;Jahiruddin, M;Akter, H;Pervin, R;Islam, Kr	Ohio State Univ;Soil Resource Dev Inst;Bangladesh Agr Univ	Usa;Bangladesh	Jahangir, Mohammad M R;Jahiruddin, Muhammad;Akter, Hasina;Pervin, Rahana;Islam, Khandakar Rafiq	Agronomy;Plant Sciences;Soil Science	Agriculture;Plant Sciences	4	20	4	20	69	FEB	Bangladesh Agricultural University Research Systems [2017/261/Bau];University Grants Commission Bangladesh [2017/261/Bau]	Jahangir, Mmr (通讯作者)，Bangladesh Agr Univ, Dept Soil Sci, Mymensingh, Bangladesh.
	2010	9	Comparative Performance Of Various Wheat (Triticum Aestivum L.) Cultivars To Different Tillage Practices Under Tropical Conditions	Zero Tillage;Grain Yield;Growth;Wheat;Pakistan;Biological Yield;Conventional Tillage;Number Of Tillers	Long-Term Tillage;Crop-Rotation;Soil Quality;Nitrogen;Yield;Matter;Aggregation;Impacts;Systems;Carbon	African Journal Of Agricultural Research	Zamir, Msi;Ahmad, Auh;Javeed, Hmr	Univ Agr Faisalabad	Pakistan	Zamir, M S I;Ahmad, Azraf-Ul-Haq;Javeed, H M R	Agriculture, Multidisciplinary	Agriculture	0	4	9	4	44	JUL 18	缺	Zamir, Msi (通讯作者)，Univ Agr Faisalabad, Dept Agron, Faisalabad 38000, Pakistan.
	2012	143	Nitrogen Fertilizer Reduction In Rice Production For Two Consecutive Years In The Taihu Lake Area	Paddy Rice;Runoff;Nitrogen Fertilization;Nitrogen Use Efficiency;Nitrogen Accumulation;Grain Yield	Use Efficiency;Nutrient Management;Paddy Soil;Systems;Wheat;Agroecosystems;Agriculture;Strategies;Risk;L.	Agriculture Ecosystems & Environment	Qiao, J;Yang, Lz;Yan, Tm;Xue, F;Zhao, D	Sun Yat Sen Univ;Chinese Acad Sci	Peoples R China	Qiao, Jun;Yang, Linzhang;Yan, Tingmei;Xue, Feng;Zhao, Dong	Agriculture, Multidisciplinary;Ecology;Environmental Sciences	Agriculture;Environmental Sciences & Ecology	25	187	189	187	49	JAN 1	National Basic Research Program Of China [2007Cb109303];National Key Technology Rd Program [2006Bad17B06]	Yan, Tm (通讯作者)，Chinese Acad Sci, Inst Soil Sci, 71 E Beijing Rd, Nanjing 210008, Peoples R China.
	2015	72	Effects Of Tillage Practices And Straw Returning Methods On Greenhouse Gas Emissions And Net Ecosystem Economic Budget In Rice Wheat Cropping Systems In Central China	Economic Benefit;Global Warming Potential;Greenhouse Gas Intensity;No-Tillage;Straw Returning	Nitrous-Oxide Emissions;Soil Carbon Sequestration;Methane Emissions;Organic-Carbon;Conservation Tillage;Residue Management;N2O Emissions;No-Till;Agriculture;Rotation	Atmospheric Environment	Zhang, Zs;Guo, Lj;Liu, Tq;Li, Cf;Cao, Cg	Hubei Collaborat Innovat Ctr Grain Ind;Huazhong Agr Univ	Peoples R China	Zhang, Z S;Guo, L J;Liu, T Q;Li, C F;Cao, C G	Environmental Sciences;Meteorology & Atmospheric Sciences	Environmental Sciences & Ecology;Meteorology & Atmospheric Sciences	30	235	80	235	56	DEC	National Natural Science Foundation Of China [31471454];National Technology Project For High Food Yield Of China [2011Bad16B02];Fundamental Research Funds For The Central Universities [2013Py106]	Li, Cf (通讯作者)，1 Shizishan St, Wuhan 430070, Hubei Province, Peoples R China.
	2018	14	Crop Yields And Soil Organic Carbon Fractions As Influenced By Straw Incorporation In A Rice-Wheat Cropping System In Southeastern China	Crop Straw;Total Organic Carbon;Labile Organic Carbon;Carbon Pool Management Index	Management Index;Residue Management;Matter Fractions;Land-Use;Sequestration;Rotation;Nitrogen;Pools;Cultivation;Fertilizers	Nutrient Cycling In Agroecosystems	Chen, Zm;Wang, Q;Wang, Hy;Bao, L;Zhou, Jm	Zhejiang Acad Agr Sci;Chinese Acad Sci	Peoples R China	Chen, Zhaoming;Wang, Qiang;Wang, Huoyan;Bao, Li;Zhou, Jianmin	Soil Science	Agriculture	8	83	14	83	50	SEP	National Key Research And Development Plan Of China [2016Yfd0200804];National Basic Research Program Of China [2013Cb127401]	Chen, Zm (通讯作者)，Zhejiang Acad Agr Sci, Inst Environm Resources & Soil Fertilizer, Hangzhou 310021, Zhejiang, Peoples R China;Wang, Hy (通讯作者)，Chinese Acad Sci, Inst Soil Sci, State Key Lab Soil & Sustainable Agr, Nanjing 210018, Jiangsu, Peoples R China.
	2001	11	Higher Yields And Profits From New Crop Rotations Permitting Integration Of Mediculture With Agriculture In The Indo-Gangetic Plains	缺失字段	缺失字段	Current Science	Kumar, S;Srivastava, Rk;Singh, Ak;Kalra, A;Tomar, Vks;Bansal, Rp	Cent Inst Med & Aromat Plants	India	Kumar, S;Srivastava, Rk;Singh, Ak;Kalra, A;Tomar, Vks;Bansal, Rp	Multidisciplinary Sciences	Science & Technology - Other Topics	0	5	12	5	6	FEB 25	缺	Kumar, S (通讯作者)，Cent Inst Med & Aromat Plants, Po Cimap, Lucknow 226015, Uttar Pradesh, India.
	2021	9	Agricultural Land-Use Change And Rotation System Exert Considerable Influences On The Soil Antibiotic Resistome In Lake Tai Basin	Antibiotic Resistance Genes;Orchard;Traditional Cropland;Rotation System;Human Health	Resistance Genes;Sewage-Sludge;Bacterial Communities;Manure Fertilization;Rice Paddy;Abundance;China;Vegetables;Reservoir;Impact	Science Of The Total Environment	Zhang, Wg;Wen, T;Liu, Lz;Li, Jy;Gao, Y;Zhu, D;He, Jz;Zhu, Yg	Acad Agr Sci;Nanjing Agr Univ;Chinese Acad Sci;Univ Melbourne	Australia;Peoples R China	Zhang, Wei-Guo;Wen, Tao;Liu, Li-Zhu;Li, Jiang-Ye;Gao, Yan;Zhu, Dong;He, Ji-Zheng;Zhu, Yong-Guan	Environmental Sciences	Environmental Sciences & Ecology	21	101	9	101	50	JUN 1	National Natural Science Foundation Of China [31600419]	Gao, Y (通讯作者)，Acad Agr Sci, Inst Agr Resources & Environm, Nanjing 210014, Jiangsu, Peoples R China.
	2021	3	Effect Of Paddy-Upland Rotation System On The Net Greenhouse Gas Balance As The Sum Of Methane And Nitrous Oxide Emissions And Soil Carbon Storage: A Case In Western Japan	Greenhouse Gases Emissions;Methane;Nitrous Oxide;Paddy-Upland Rotation;Soil Carbon Storage	Rice Cultivation;Field;Fertilizer;Model	Agriculture-Basel	Hasukawa, H;Inoda, Y;Toritsuka, S;Sudo, S;Oura, N;Sano, T;Shirato, Y;Yanai, J	Naro Inst Agroenvironm Sci;Kyoto Prefectural Univ;Naro Headquarters;Agr Technol Promot Ctr Shiga Prefecture	Japan	Hasukawa, Hiroyuki;Inoda, Yumi;Toritsuka, Satoshi;Sudo, Shigeto;Oura, Noriko;Sano, Tomohito;Shirato, Yasuhito;Yanai, Junta	Agronomy	Agriculture	16	34	3	34	48	JAN	Ministry Of Agriculture, Forestry And Fisheries From Japan	Hasukawa, H (通讯作者)，Agr Technol Promot Ctr Shiga Prefecture, Omihachiman 5211301, Japan.
	2015	11	Resource Conservation Strategies For Rice-Wheat Cropping Systems On Partially Reclaimed Sodic Soils Of The Indo-Gangetic Region, And Their Effects On Soil Carbon	Sodicity;Puddling;Ploughing;Brown Manure;Zero Tillage;Aggregation	Organic-Carbon;Microbial Biomass;Management-Practices;Extraction Method;Tillage;Sequestration;Nitrogen;Matter;Productivity;Rotation	Natural Resources Forum	Mishra, Vk;Srivastava, S;Bhardwaj, Ak;Sharma, Dk;Singh, Yp;Nayak, Ak	Icar Res Complex	India	Mishra, V K;Srivastava, S;Bhardwaj, A K;Sharma, D K;Singh, Y P;Nayak, A K	Environmental Sciences;Environmental Studies	Environmental Sciences & Ecology	7	29	11	29	73	MAY	Indian Council Of Agricultural Research (Icar), New Delhi	Mishra, Vk (通讯作者)，Icar Res Complex, Cssri, Reg Res Stn, Lucknow 226005, Uttar Pradesh, India.
	2017	12	Winter Wheat Straw Return Monitoring By Uavs Observations At Different Resolutions	缺失字段	Avhrr Data;China;Emissions;Cover;Plain	International Journal Of Remote Sensing	Yu, K;Qiu, L;Wang, Jj;Sun, L;Wang, Zm	Jiangsu Acad Agr Sci;Minist Land & Resource	Peoples R China	Yu, Kun;Qiu, Lin;Wang, Jingjing;Sun, Ling;Wang, Zhiming	Remote Sensing;Imaging Science & Photographic Technology	Remote Sensing;Imaging Science & Photographic Technology	1	45	14	45	24	缺失字段	Natural Science Foundation Of Jiangsu Province [Bk20140759];Jiangsu Agricultural Science And Technology Innovation Fund [Cx-14-5072];Open Foundation Of The Key Laboratory Of The Coastal Zone Exploitation And Protection, Ministry Of Land And Resource [2015Czepk03];National Natural Science Foundation Of China [41401416];Jiangsu Academy Of Agricultural Sciences Basic Scientific Research Work Special…	Yu, K (通讯作者)，Jiangsu Acad Agr Sci, Nanjing, Jiangsu, Peoples R China;Yu, K (通讯作者)，Minist Land & Resource, Key Lab Coastal Zone Exploitat & Protect, Nanjing 210024, Jiangsu, Peoples R China.
	2018	8	Spider Assemblages Associated With Different Crop Stages Of Irrigated Rice Agroecosystems From Eastern Uruguay	Agroecology;Araneae;Diversity;Guilds Composition;Rice Crop	Buenos-Aires;Araneae;Fauna;Arachnida;Dynamics;Province;Fields;Wheat	Biodiversity Data Journal	Bao, L;Gineila, J;Cadenazzi, M;Castiglioni, Ea;Martinez, S;Casales, L;Caraballo, Mp;Laborda, A;Simo, M	Inst Nacl Invest Agr;Univ Republica;Univ Republ	Uruguay	Bao, Leticia;Gineila, Juaquin;Cadenazzi, Monica;Castiglioni, Enrique A;Martinez, Sebastian;Casales, Luis;Caraballo, Maria P;Laborda, Alvaro;Simo, Miguel	Biodiversity Conservation	Biodiversity & Conservation	1	4	8	4	51	MAY 3	[Anii Posnac_2012_4459]	Bao, L (通讯作者)，Univ Republica, Fac Agron, Unidad Entomol, Garzon 780, Montevideo 12900, Uruguay.
	2014	29	Trends Of Yield And Soil Fertility In A Long-Term Wheat-Maize System	Wheat;Maize;Nitrogen Use Efficiency;P Balance;K Balance;Soil Organic Matter	Huai-Hai Plain;Organic-Carbon;Cropping System;Inorganic Fertilizers;Potassium-Balance;Total Nitrogen;Rice Straw;Rotation;Improve;Manure	Journal Of Integrative Agriculture	Yang, Xy;Sun, Bh;Zhang, Sl	Northwest A&F Univ	Peoples R China	Yang Xue-Yun;Sun Ben-Hua;Zhang Shu-Lan	Agriculture, Multidisciplinary	Agriculture	6	102	44	102	44	缺失字段	Special Fund For Agro-Scientific Research In The Public Interest Of China [201203030];Innovation Group Program Of Northwest A&F University, China	Zhang, Sl (通讯作者)，Northwest A&F Univ, State Key Lab Soil Eros & Dryland Farming, Yangling 712100, Peoples R China.
	2017	22	Using Sorghum To Suppress Weeds In Dry Seeded Aerobic And Puddled Transplanted Rice	Allelopathy;Dry Direct-Seeded Aerobic Rice;Herbicide Resistance;Mulching;Sorghum	Management;Allelopathy;Yield;L.;Mixtures;Growth	Field Crops Research	Farooq, M;Nawaz, A;Ahmad, E;Nadeem, F;Hussain, M;Siddique, Khm	Univ Agr Faisalabad;Univ Western Australia;Bahauddin Zakariya Univ;Sultan Qaboos Univ	Australia;Oman;Pakistan	Farooq, Muhammad;Nawaz, Ahmad;Ahmad, Ejaz;Nadeem, Faisal;Hussain, Mubshar;Siddique, Kadambot H M	Agronomy	Agriculture	0	25	23	25	65	DEC	缺	Farooq, M (通讯作者)，Sultan Qaboos Univ, Coll Agr & Marine Sci, Dept Crop Sci, Pob 34, Al Khoud 123, Oman.
	2012	18	The Effects Of Compost In A Rice-Wheat Cropping System On Aggregate Size, Carbon And Nitrogen Content Of The Size-Density Fraction And Chemical Composition Of Soil Organic Matter, As Shown By 13C Cp Nmr Spectroscopy	Water-Stable Aggregate;Pig Manure Compost;Density Fraction;Rice-Wheat Cropping;13C Cp-Mas Nmr Spectrum	No-Tillage;Residue Management;Particle-Size;Silty Soils;Land-Use;Manure;Quality;Agroecosystems;Sequestration;Fertilizers	Soil Use And Management	Wang, Qj;Huang, Qw;Zhang, L;Zhang, Jc;Shen, Qr;Ran, W	Nanjing Agr Univ	Peoples R China	Wang, Qiujun;Huang, Qiwei;Zhang, Li;Zhang, Jianchao;Shen, Qirong;Ran, Wei	Soil Science	Agriculture	6	122	18	122	54	SEP	National Basic Research Program Of China [2007Cb109304, 2011Cb100503]	Wang, Qj (通讯作者)，Nanjing Agr Univ, Coll Resources & Environm Sci, Jiangsu Key Lab Organ Solid Waste Utilizat, Nanjing 210095, Jiangsu, Peoples R China.
	2015	21	Structural Variations Of Arabinoxylans Extracted From Different Wheat (Triticum Aestivum) Cultivars In Relation To Chapati-Quality	Wheat Varieties;Arabinoxylans;Pentosans;Structure;Chapati Quality	Eleusine-Coracana;Finger Millet;Water;Flour;Features;Rice;Rye;Polysaccharides;Pentosans;Baking	Food Hydrocolloids	Revanappa, Sb;Nandini, Cd;Salimath, Pv	Csir	India	Revanappa, S B;Nandini, C D;Salimath, P V	Chemistry, Applied;Food Science & Technology	Chemistry;Food Science & Technology	1	33	25	33	33	JAN	Department Of Atomic Energy, Government Of India, Mumbai [2007/37/30/Brns];Council Of Scientific And Industrial Research, New Delhi, India	Salimath, Pv (通讯作者)，Csir, Cent Food Technol Res Inst, Dept Biochem & Nutr, Mysore 570020, Karnataka, India.
	2019	10	Tillage, Crop Establishment, Residue Management And Herbicide Applications For Effective Weed Control In Direct Seeded Rice Of Eastern Indo-Gangetic Plains Of South Asia	Direct Seeded Rice;Zero-Tillage;Integrated Weed Management;Cover Crops And Residue Mulching;Herbicide Combinations	Aestivum Straw Mulch;Conservation Agriculture;Wheat Rotation;Cover Crop;Vertical-Distribution;Aerobic Rice;Hairy Vetch;Productivity;Systems;Yield	Crop Protection	Jat, Rk;Singh, Rg;Gupta, Rk;Gill, G;Chauhan, Bs;Pooniya, V	Univ Queensland;Univ Adelaide;Int Maize & Wheat Improvement Ctr Cimmyt;Cimmyt;Icar Indian Agr Res Inst	Australia;Mexico;India	Jat, Raj Kumar;Singh, Ravi G;Gupta, Raj K;Gill, Gurjeet;Chauhan, Bhagirath S;Pooniya, Vijay	Agronomy	Agriculture	2	37	10	37	54	SEP	Australian Centre For International Agricultural Research (Aciar)	Jat, Rk (通讯作者)，Cimmyt, Bisa, Samastipur 848125, Bihar, India.
	2010	11	Soil Carbon Balance Of Rice-Based Cropping Systems Of The Indo-Gangetic Plains	Crop Characteristics;Rotations;Soil Carbon Dynamics;Yang'S Model	Organic-Matter;Climate-Change;Nitrogen Mineralization;Cycle Feedbacks;Jute Corchorus;Yield Declines;Wheat;Management;Dynamics;Impact	Geoderma	Shibu, Me;Van Keulen, H;Leffelaar, Pa;Aggarwal, Pk	Univ Wageningen & Res Ctr;Wageningen Univ;Indian Agr Res Inst;Macaulay Land Use Res Inst	Scotland;Netherlands;India	Shibu, M E;Van Keulen, H;Leffelaar, P A;Aggarwal, P K	Soil Science	Agriculture	0	31	11	31	77	DEC 15	Wotro	Shibu, Me (通讯作者)，Macaulay Land Use Res Inst, Aberdeen Ab15 8Qh, Scotland.
	2004	41	Endophytic Rhizobia In Barley, Wheat And Canola Roots	Crop Rotation;Inoculation;Nitrogen Fixation;Plant Growth-Promoting Rhizobacteria (Pgpr);Rhizosphere	Leguminosarum Bv Trifolii;Nitrogen-Fixation;Rice Growth;Inoculation;Association;Yield;Rhizobacteria;Communities;Crops;L.	Canadian Journal Of Plant Science	Lupwayi, Nz;Clayton, Gw;Hanson, Kg;Rice, Wa;Biederbeck, Vo	Agr & Agri Food Canada	Canada	Lupwayi, Nz;Clayton, Gw;Hanson, Kg;Rice, Wa;Biederbeck, Vo	Agronomy;Plant Sciences	Agriculture;Plant Sciences	1	24	44	24	20	JAN	缺	Lupwayi, Nz (通讯作者)，Agr & Agri Food Canada, Box 29, Beaverlodge, Ab T0H 0C0, Canada.
	2013	9	Phosphorus Fertilization Modes Affect Crop Yield, Nutrient Uptake, And Soil Biological Properties In The Rice-Wheat Cropping System	缺失字段	Microbial Properties;Responses;Bacteria;Dna	Soil Science Society Of America Journal	Guan, G;Tu, Sx;Li, Hl;Yang, Jc;Zhang, Jf;Wen, Sl;Yang, L	Hubei Acad Agr Sci;Huazhong Agr Univ;Chinese Acad Agr Sci;Gannan Normal Univ	Peoples R China	Guan, Guan;Tu, Shuxin;Li, Hailan;Yang, Juncheng;Zhang, Jianfeng;Wen, Shilin;Yang, Li	Soil Science	Agriculture	1	88	14	88	31	JAN	China National 973 Program [2007Cb109308];Chinese Ministry Of Agriculture [201103007];National Science And Technology Support Program [2012Bad05B05]	Tu, Sx (通讯作者)，Huazhong Agr Univ, Coll Resource & Environm, Wuhan 430070, Peoples R China.
	2022	3	Interactions Between Phosphorus Availability And Microbes In A Wheat-Maize Double Cropping System: A Reduced Fertilization Scheme	Wheat-Maize Rotation;Olsen-P;Alkaline Phosphatase;Phosphorus Fertilization;Calcareous Soils	Use Efficiency;Temperature Sensitivity;Soil;Nitrogen;Community;Yield;Rice;Solubilization;Respiration;Reduction	Journal Of Integrative Agriculture	Yu, Xj;Chen, Q;Shi, Wc;Gao, Z;Sun, X;Dong, Jj;Li, J;Wang, Ht;Gao, Jg;Liu, Zg;Zhang, M	Shandong Zhongxin Agr Dev Co Ltd;Chinese Acad Agr Sci;Shandong Agr Univ	Peoples R China	Yu Xiao-Jing;Chen Qi;Shi Wen-Cong;Gao Zheng;Sun Xiao;Dong Jing-Jing;Li Juan;Wang Heng-Tao;Gao Jian-Guo;Liu Zhi-Guang;Zhang Min	Agriculture, Multidisciplinary	Agriculture	19	19	3	19	59	MAR	National Natural Science Foundation Of China [41977019];National Key Research And Development Program Of China [2017Yfd0200201, 2017Yfd0200706];Shandong Key Research And Development Program, China [2019Gnc106011];Provincial Agricultural Science And Technology Park Construction Project, Shandong [Lkz2018143]	Liu, Zg;Zhang, M (通讯作者)，Shandong Agr Univ, Natl Engn Res Ctr Efficient Utilizat Soil & Ferti, Coll Resources & Environm, Coll Life Sci, Tai An 271018, Shandong, Peoples R China.
	2016	92	Long Term Effect Of Conservation Agriculture In Maize Rotations On Total Organic Carbon, Physical And Biological Properties Of A Sandy Loam Soil In North-Western Indo-Gangetic Plains	Diversified Crop Rotations;Enzymatic Activity;Indo-Gangetic Plains;Organic Carbon;Soil Physical Properties;Tillage Practices	Wheat Triticum-Aestivum;Hydraulic Conductivity;Cropping Systems;No-Till;Conventional-Tillage;Residue Management;Microbial Biomass;Farmyard Manure;Bulk-Density;Red Latosol	Soil & Tillage Research	Parihar, Cm;Yadav, Mr;Jat, Sl;Singh, Ak;Kumar, B;Pradhan, S;Chakraborty, D;Jat, Ml;Jat, Rk;Saharawat, Ys;Yadav, Op	Icar Indian Inst Maize Res Iimr;Bisa;Int Maize & Wheat Improvement Ctr Cimmyt;Icar Indian Agr Res Inst Iari;Icarda	Afghanistan;India	Parihar, C M;Yadav, M R;Jat, S L;Singh, A K;Kumar, B;Pradhan, S;Chakraborty, D;Jat, M L;Jat, R K;Saharawat, Y S;Yadav, O P	Soil Science	Agriculture	3	149	95	149	66	AUG	Icar-Iimr;Cimmyt-Ccafs	Parihar, Cm (通讯作者)，Icar Indian Inst Maize Res Iimr, New Delhi 110012, India.
	2020	7	Endophytic Inoculation Coupled With Soil Amendment And Foliar Inhibitor Ensure Phytoremediation And Argo-Production In Cadmium Contaminated Soil Under Oilseed Rape-Rice Rotation System	Microbial Consortium;Phytoavoidation;Phytoextraction;Production Quality;Toxic Metals	Plant-Growth;Sedum-Alfredii;Heavy-Metals;Organic Amendments;Chinese-Cabbage;Paddy Soil;Zea-Mays;Cd;Accumulation;Wheat	Science Of The Total Environment	Tang, L;Hamid, Y;Zehra, A;Shohag, Mji;He, Zl;Yang, Xe	Fed Urdu Univ Arts Sci & Technol;Univ Florida;Zhejiang Univ;Bangabandhu Sheikh Mujibur Rahman Sci & Technol U	Usa;Pakistan;Bangladesh;Peoples R China	Tang, Lin;Hamid, Yasir;Zehra, Afsheen;Shohag, Md Jahidul Islam;He, Zhenli;Yang, Xiaoe	Environmental Sciences	Environmental Sciences & Ecology	19	156	8	156	92	DEC 15	Zhejiang Science And Technology Bureau [2018C02029];Shanghai Agricultural And Rural Affairs Commission [201902080008F01134];Ministry Of Science And Technology Of China [2016Yfd0800805];Fundamental Research Funds For The Central Universities [2020Fzzx00106]	Yang, Xe (通讯作者)，Zhejiang Univ, Coll Environm & Resources Sci, Hangzhou 310058, Peoples R China.
	2019	13	Trends In Key Soil Parameters Under Conservation Agriculture-Based Sustainable Intensification Farming Practices In The Eastern Ganga Alluvial Plains	Cropping Systems;Maize;Partial Nutrient Balance;Rice;Soil Organic C;Soil Ph;South Asia;Wheat	Organic-Matter;Microbial Biomass;River Floodplain;Cropping Systems;No-Tillage;Productivity;Quality;Sequestration;Fertility;Rotation	Soil Research	Sinha, Ak;Ghosh, A;Dhar, T;Bhattacharya, Pm;Mitra, B;Rakesh, S;Paneru, P;Shrestha, Sr;Manandhar, S;Beura, K;Dutta, S;Pradhan, Ak;Rao, Kk;Hossain, A;Siddquie, N;Molla, Msh;Chaki, Ak;Gathala, Mk;Islam, Ms;Dalal, Rc;Gaydon, Ds;Laing, Am;Menzies, Nw	Univ Queensland;Csiro;Int Maize & Wheat Improvement Ctr Cimmyt;Icar Res Complex Eastern Reg;Bangladesh Wheat & Maize Res Inst;Uttar Banga Krishi Viswavidyalaya;Bihar Agr Univ;Nepal Agr Res Council;Bangladesh Agr Res Inst	Nepal;Australia;Bangladesh;India	Sinha, A K;Ghosh, A;Dhar, T;Bhattacharya, P M;Mitra, B;Rakesh, S;Paneru, P;Shrestha, S R;Manandhar, S;Beura, K;Dutta, S;Pradhan, A K;Rao, K K;Hossain, Akbar;Siddquie, N;Molla, M S H;Chaki, A K;Gathala, M K;Islam, M S;Dalal, R C;Gaydon, D S;Laing, A M;Menzies, N W	Soil Science	Agriculture	2	8	13	8	49	缺失字段	Australian Centre For International Agricultural Research (Aciar) Through The International Maize And Wheat Improvement Centre (Cimmyt) [Cse/2011/077];Australian Department Of Foreign Affairs And Trade (Dfat) Through The International Maize And Wheat Improvement Centre (Cimmyt) [Cse/2011/077]	Dalal, Rc (通讯作者)，Univ Queensland, Brisbane, Qld 4072, Australia.
	2018	25	Microbial Explanations For Field-Aged Biochar Mitigating Greenhouse Gas Emissions During A Rice-Growing Season	Rice Paddy;Field-Aged Biochar;Ch4;N2O;Gene Abundance	Nitrous-Oxide Emissions;Ammonia-Oxidizing Bacteria;Methane Emissions;Community Composition;N2O Emissions;Soil;Paddy;Nitrification;Straw;Fertilizer	Environmental Science And Pollution Research	Wu, Z;Zhang, X;Dong, Yb;Xu, X;Xiong, Zq	Nanjing Agr Univ	Peoples R China	Wu, Zhen;Zhang, Xi;Dong, Yubing;Xu, Xin;Xiong, Zhengqin	Environmental Sciences	Environmental Sciences & Ecology	33	212	29	212	63	NOV	National Natural Science Foundation Of China [41471192];Special Fund For Agro-Scientific Research In The Public Interest [201503106]	Xiong, Zq (通讯作者)，Nanjing Agr Univ, Coll Resources & Environm Sci, Jiangsu Key Lab Low Carbon Agr & Ghgs Mitigat, Nanjing 210095, Jiangsu, Peoples R China.
	2007	13	Effects On Soil And Paddy-Wheat Crops Irrigated With Waters Containing Residual Alkalinity	Irrigation Water Quality;Monsoon Climate;Paddy-Wheat System;Residual Alkalinity;Saline Soils;Sodic Soils	Sodic Irrigations;Yields;Salinity;India;Management;Rotation;Buildup;Gypsum;Sar	Soil Use And Management	Minhas, Ps;Dubey, Sk;Sharma, Dr	Cent Soil Salin Res Inst	India	Minhas, P S;Dubey, S K;Sharma, D R	Soil Science	Agriculture	0	12	14	12	35	SEP	缺	Minhas, Ps (通讯作者)，Indian Council Agr Res, New Delhi 110012, India.
	2021	2	Responses Of Soil Phosphorus Pools Accompanied With Carbon Composition And Microorganism Changes To Phosphorus-Input Reduction In Paddy Soils	C-13 Nuclear Magnetic Resonance;Dry Farming;Enzyme Activity;Microbial Community Composition;Phospholipid Fatty Acid;Phosphorus Fractionation;Wheat Season	Microbial Community Composition;Rice-Wheat Rotation;Enzyme-Activities;Organic-Carbon;P Availability;Chemical Nature;Yeyahu Wetland;Fatty-Acids;Nitrogen;Fertilization	Pedosphere	Yuan, Jh;Wang, L;Chen, H;Chen, Gl;Wang, Sq;Zhao, X;Wang, Y	Minist Environm Protect;Nanjing Agr Univ;Univ Chinese Acad Sci;Chinese Acad Sci	Peoples R China	Yuan, Jiahui;Wang, Lei;Chen, Hao;Chen, Guanglei;Wang, Shenqiang;Zhao, Xu;Wang, Yu	Soil Science	Agriculture	9	59	2	59	66	FEB	National Natural Science Foundation Of China [41671304];National Key Research And Development Program Of China [2017Yfd0200206]	Wang, Y (通讯作者)，Chinese Acad Sci, Inst Soil Sci, State Key Lab Soil & Sustainable Agr, Changshu Natl Agroecosyst Observat & Res Stn, Nanjing 210008, Peoples R China;Wang, L (通讯作者)，Minist Environm Protect, Nanjing Inst Environm Sci, Organ Food Dev Ctr, Nanjing 210042, Peoples R China.
	2010	24	Mapping Of Cropping System For The Indo-Gangetic Plain Using Multi-Date Spot Ndvi-Vgt Data	Crop Rotation;Remote Sensing Indo-Gangetic Plain;Multi-Date;Spot Vgt;Ndvi	Vegetation	Journal Of The Indian Society Of Remote Sensing	Panigrahy, S;Upadhyay, G;Ray, Ss;Parihar, Js	Isro	India	Panigrahy, Sushma;Upadhyay, Gargi;Ray, Shibendu Shankar;Parihar, Jai S	Environmental Sciences;Remote Sensing	Environmental Sciences & Ecology;Remote Sensing	1	17	26	17	10	DEC	缺	Ray, Ss (通讯作者)，Isro, Ctr Space Applicat, Epsa, Ahmadabad 380015, Gujarat, India.
	2016	47	The Role Of Poorly Crystalline Iron Oxides In The Stability Of Soil Aggregate-Associated Organic Carbon In A Rice-Wheat Cropping System	Soil Organic Carbon;Poorly Crystalline Iron Oxides;Aggregates;Mineralization;Carbon Sequestration	No-Tillage;Matter;Protection;Sequestration;Stabilization;Turnover;Grassland;Invasion;Nitrogen;Manure	Geoderma	Huang, Xl;Jiang, H;Li, Y;Ma, Yc;Tang, Hy;Ran, W;Shen, Qr	Jintan Agr & Forestry Bur;Nanjing Agr Univ	Peoples R China	Huang, Xiaolei;Jiang, Hong;Li, Yong;Ma, Yucui;Tang, Haiyan;Ran, Wei;Shen, Qirong	Soil Science	Agriculture	19	234	56	234	46	OCT 1	National Natural Science Foundation Of China [41371299];National Basic Research Program Of China [2013Cb127403, 2015Cb150506];National Key Technology Support Program [2013Bad08B04-7]	Ran, W (通讯作者)，Nanjing Agr Univ, Natl Engn Res Ctr Organ Based Fertilizers, Nanjing 210095, Jiangsu, Peoples R China.
	2017	61	Yield, Phosphorus Use Efficiency And Balance Response To Substituting Long-Term Chemical Fertilizer Use With Organic Manure In A Wheat-Maize System	Long-Term Experiment;Crop Yield;Phosphorus Use Efficiency;North China Plain;Wheat-Maize Rotation	Nitrogen Use Efficiency;China;Soil;Agriculture;Management;Benefits;Impacts;Rice	Field Crops Research	Xin, Xl;Qin, Sw;Zhang, Jb;Zhu, A;Yang, Wl;Zhang, Xf	Chinese Acad Sci	Peoples R China	Xin, Xiuli;Qin, Shengwu;Zhang, Jiabao;Zhu, Anning;Yang, Wenliang;Zhang, Xianfeng	Agronomy	Agriculture	26	256	82	256	35	JUL	National Key Research & Development Program Of China [2016Yfd0200304, 2016Yfd0300809];Chinese Academy Of Sciences [Xdb15030302];National Natural Science Foundation Of China [41471239]	Zhu, A (通讯作者)，Chinese Acad Sci, Inst Soil Sci, Fengqiu Agroecol Expt Stn, State Key Lab Soil & Sustainable Agr, Nanjing 210008, Jiangsu, Peoples R China;Zhang, Jb (通讯作者)，Chinese Acad Sci, Inst Soil Sci, 71 East Beijing Rd, Nanjing 210008, Jiangsu, Peoples R China.
	2021	18	Reducing Ammonia Volatilization And Increasing Nitrogen Use Efficiency In Machine-Transplanted Rice With Side-Deep Fertilization In A Double-Cropping Rice System In Southern China	Machine-Transplanted Rice;Side-Deep Fertilization;Ammonia Volatilization;Nitrogen Use Efficiency;Double-Cropping Paddy Field	Controlled-Release Urea;Management-Practices;Paddy Fields;Grain-Yield;Wheat Rotation;Coated Urea;Placement;Deposition;Emissions;Improve	Agriculture Ecosystems & Environment	Zhong, Xm;Zhou, X;Fei, Jc;Huang, Y;Wang, G;Kang, Xr;Hu, Wf;Zhang, Hr;Rong, Xm;Peng, Jw	Hunan Agr Univ;Heshan Agr & Rural Bur;Hunan Acad Agr Sci	Peoples R China	Zhong, Xuemei;Zhou, Xuan;Fei, Jiangchi;Huang, Ying;Wang, Gang;Kang, Xingrong;Hu, Wenfeng;Zhang, Huiru;Rong, Xiangmin;Peng, Jianwei	Agriculture, Multidisciplinary;Ecology;Environmental Sciences	Agriculture;Environmental Sciences & Ecology	26	109	21	109	58	FEB 1	National Key Research And Development Project-The Development And Application Of Slow Controlled-Release Fertilizer Coating With Polyether Polyurethane [2017Yfd200703-3];National Technical System Of Rice Industry [Cars-01-26];Hunan Innovation Fund Of Agricultural Science And Technology [2019Ls03-3];Hunan Youth Fund Of Natural Science Foundation [2019Jj50337]	Huang, Y;Peng, Jw (通讯作者)，Hunan Agr Univ, Coll Resources & Environm, Changsha 410128, Peoples R China.
	2021	2	Impacts Of 25-Year Rotation And Tillage Management On Soil Quality In A Semi-Arid Tropical Climate	Gas Emission;Microbial Biomass;Monoculture;Rotation;Tillage	Crop-Rotation;Residue Management;No-Tillage;Biochemical Indicators;Aggregate Stability;Microbial Biomass;Organic-Carbon;Loess Plateau;Wheat;System	Chilean Journal Of Agricultural Research	Zhong, S;Sheng, Zw;Zheng, Ll;Zheng, Xy;Yang, Y;Xiao, D;Ai, Bl;Zeng, Hc	Chinese Acad Trop Agr Sci;Hainan Key Lab Banana Genet Improvement	Peoples R China	Zhong, Shuang;Sheng, Zhanwu;Zheng, Lili;Zheng, Xiaoyan;Yang, Yang;Xiao, Dao;Ai, Binling;Zeng, Huicai	Agriculture, Multidisciplinary;Agronomy	Agriculture	10	28	2	28	35	JAN-MAR	National Natural Science Foundation Of China [41301277];Central Public-Interest Scientific Institution Basal Research Fund For Chinese Academy Of Tropical Agricultural Sciences [1630092017005, 1630092017007];Key Research And Development Projects Of Hainan Province [Zdyf2019187];Hainan Provincial Natural Science Fund Project [319Qn267]	Zhong, S (通讯作者)，Chinese Acad Trop Agr Sci, Haikou Expt Stn, Haikou 570102, Hainan, Peoples R China;Zhong, S (通讯作者)，Hainan Key Lab Banana Genet Improvement, Haikou 570102, Hainan, Peoples R China.
	1997	26	An Evaluation Of Agriculture, Forestry And Agroforestry Practices In A Moderately Alkali Soil In Northwestern India	Acacia;Cost-Benefit Ratio;Eucalyptus;Pigeonpea-Mustard Rotation;Populus;Rice-Wheat Rotation	Lands	Agroforestry Systems	Singh, G;Singh, Nt;Dagar, Jc;Singh, H;Sharma, Vp			Singh, G;Singh, Nt;Dagar, Jc;Singh, H;Sharma, Vp	Agronomy;Forestry	Agriculture;Forestry	1	13	29	13	14	缺失字段	缺	Singh, G (通讯作者)，Cent Soil Salin Res Inst,Karnal 132001,Haryana,India.
	2020	2	Assessment Of Cropping System Productivity, Profitability And Economic Efficiency Of Wheat	Cropping System;Wheat;Net Return;Profitability;System Productivity	Soil Physical-Properties;Conservation Agriculture;Tillage Practices;Yield;Management;Rotations;Quality;Punjab	Journal Of Animal And Plant Sciences	Nawaz, M;Anjum, Sa;Ashraf, U;Khan, I;Hussain, S;Zohaib, A;Hubiao, Y;Zhiyong, W	Chinese Acad Trop Agr Sci;China Natl Rice Res Inst;Univ Educ;Hainan Univ;Univ Agr Faisalabad	Pakistan;Peoples R China	Nawaz, M;Anjum, S A;Ashraf, U;Khan, I;Hussain, S;Zohaib, A;Hubiao, Y;Zhiyong, W	Agriculture, Multidisciplinary;Biology;Veterinary Sciences	Agriculture;Life Sciences & Biomedicine - Other Topics;Veterinary Sciences	5	18	2	18	39	APR	缺	Nawaz, M;Zhiyong, W (通讯作者)，Hainan Univ, Coll Forestry, Minist Educ, Key Lab Genet & Germplasm Innovat Trop Special Fo, Haikou 570228, Hainan, Peoples R China;Nawaz, M (通讯作者)，Univ Agr Faisalabad, Dept Agron, Faisalabad 38040, Pakistan.
	2018	24	Effects Of Organic Amendments On Soil Physical Attributes And Aggregate-Associated Phosphorus Under Long-Term Rice-Wheat Cropping	Aggregate Size Fractions;Clay Content;Crop Rotation;Organic Inputs;Soil Aggregates;Soil Particles;Soil Physical Properties	Carbon;Manure;System;Matter;Fertilizer;Sorption;Tillage;Release;Losses;Runoff	Pedosphere	Mitran, T;Mani, Pk;Bandyopadhyay, Pk;Basak, N	Bidhan Chandra Krishi Viswavidyalaya	India	Mitran, Tarik;Mani, Pabitra Kumar;Bandyopadhyay, Prasanta Kumar;Basak, Nirmalendu	Soil Science	Agriculture	6	60	26	60	49	OCT	Directorate Of Research, Bidhan Chandra Krishi Viswavidyalaya, Kalyani, West Bengal, India	Mitran, T (通讯作者)，Bidhan Chandra Krishi Viswavidyalaya, Dept Agr Chem & Soil Sci, Mohanpur 741252, W Bengal, India.
	2009	77	Performance Of An Optimized Nutrient Management System For Double-Cropped Wheat-Maize Rotations In North-Central China	缺失字段	Nitrogen-Use Efficiency;Irrigated Rice;Chlorophyll Meter;Asia;Fertility;Soils	Agronomy Journal	He, P;Li, St;Jin, Jy;Wang, Ht;Li, Cj;Wang, Yl;Cui, Rz	Shandong Acad Agr Sci;Beijing Off Int Plant Nutr Inst;Shanxi Acad Agr Sci;Chinese Acad Agr Sci;Hebei Acad Agr Sci;Henan Agr Univ	Peoples R China	He, Ping;Li, Shutian;Jin, Jiyun;Wang, Hongting;Li, Chunjie;Wang, Yilun;Cui, Rongzong	Agronomy	Agriculture	9	69	107	69	44	NOV-DEC	National Basic Research Program Of China (973 Program) [2007Cb109306];International Plant Nutrition Institute	He, P (通讯作者)，Chinese Acad Agr Sci, Inst Agr Resources & Reg Planning, Key Lab Crop Nutr & Fertilizat, Minist Agr, Beijing 100081, Peoples R China.
	2020	4	Transforming Labor Requirement, Crop Yield, And Profitability With Precision Dry-Direct Seeding Of Rice And Integrated Weed Management In Eastern India	Dry-Direct Seeding;Drill-Dsr;Precision Broadcast-Dsr;On-Farm Research;Beushening;Herbicide	Direct-Seeded Rice;Gangetic Plains;Wheat Rotation;Cereal Systems;Climate-Change;Establishment;Strategies;Options	Field Crops Research	Panneerselvam, P;Kumar, V;Banik, Nc;Kumar, V;Parida, N;Wasim, I;Das, A;Pattnaik, S;Roul, Pk;Sarangi, Dr;Sagwal, Pk;Craufurd, P;Balwinder-Singh;Yadav, A;Malik, Rk;Singh, S;Mcdonald, Aj	Natl Rice Res Inst;Int Rice Res Inst;Odisha Univ Agr & Technol;Int Maize & Wheat Improvement Ctr;Cornell Univ	Nepal;Usa;Philippines;India	Panneerselvam, P;Kumar, Virender;Banik, Narayan Chandra;Kumar, Vivek;Parida, Nabakishore;Wasim, Iftikar;Das, Aurovinda;Pattnaik, Sanghamitra;Roul, Pravat Kumar;Sarangi, Dilip Ranjan;Sagwal, Pardeep K;Craufurd, Peter;Balwinder-Singh;Yadav, Ashok;Malik, Ram K;Singh, Sudhanshu;Mcdonald, Andrew J	Agronomy	Agriculture	0	3	4	3	41	DEC 15	Bill And Melinda Gates Foundation (Bmgf);United States Agency For International Development (Usaid);International Rice Research	Kumar, V (通讯作者)，Int Rice Res Inst, Los Banos, Philippines.
	2020	8	Identification Of Energy And Carbon Efficient Cropping System For Ecological Sustainability Of Rice Fallow	Carbon Foot Prints;Energy;Establishment Methods;Rice Fallow;System Productivity	Greenhouse-Gas Intensity;Agricultural Sustainability;Footprint;Emissions;Rotation;Tillage;Tropics;Maize;Wheat	Ecological Indicators	Lal, B;Gautam, P;Panda, Bb;Tripathi, R;Shahid, M;Bihari, P;Guru, Pk;Singh, T;Meena, Rl;Nayak, Ak	Icar Natl Res Ctr Camel;Icar Natl Rice Res Inst;Icar Cent Sheep & Wool Res Inst;Icar Indian Agr Res Inst	India	Lal, B;Gautam, Priyanka;Panda, B B;Tripathi, R;Shahid, M;Bihari, P;Guru, P K;Singh, Teekam;Meena, R L;Nayak, A K	Biodiversity Conservation;Environmental Sciences	Biodiversity & Conservation;Environmental Sciences & Ecology	4	14	8	14	39	AUG	缺	Lal, B;Gautam, P (通讯作者)，Icar Natl Rice Res Inst, Cuttack, Odisha, India.
	2018	24	Long-Term Impact Of Conservation Agriculture And Diversified Maize Rotations On Carbon Pools And Stocks, Mineral Nitrogen Fractions And Nitrous Oxide Fluxes In Inceptisol Of India	Global Warming Potential;Soil Carbon Dynamics;Tillage;Soil Health	Soil Quality Changes;Rice-Wheat Rotation;Organic-Carbon;Cropping Systems;Chemical-Properties;Microbial Biomass;Gangetic Plains;N2O Emissions;Cover Crops;South-Asia	Science Of The Total Environment	Parihar, Cm;Parihar, Md;Sapkota, Tb;Nanwal, Rk;Singh, Ak;Jat, Sl;Nayak, Hs;Mahala, Dm;Singh, Lk;Kakraliya, Sk;Stirling, Cm;Jat, Ml	Int Maize & Wheat Improvement Ctr Cimmyt;Chaudhary Charan Singh Haryana Agr Univ;Icar Indian Agr Res Inst Iari;Icar Indian Inst Maize Res Iimr	Mexico;India	Parihar, C M;Parihar, M D;Sapkota, Tek B;Nanwal, R K;Singh, A K;Jat, S L;Nayak, H S;Mahala, D M;Singh, L K;Kakraliya, S K;Stirling, Clare M;Jat, M L	Environmental Sciences	Environmental Sciences & Ecology	8	142	24	142	95	NOV 1	Indian Council Of Agricultural Research (Icar) [Ixx02272];Icar-Indian Institute Of Maize Research (Iimr) [Ar:Dmr:7:13];International Maize And Wheat Improvement Center (Cimmyt, Ccafs P25-Cimmyt)-Cgiar Research Program On Climate Change, Agriculture And Food Security (Ccafs);Ccs Haryana Agricultural University, Hisar;Division Of Agricultural Physics Of Icar-Iari, New Delhi;Division Of Ss&Ac Of Ica…	Jat, Ml (通讯作者)，Int Maize & Wheat Improvement Ctr Cimmyt, Nasc Complex, New Delhi 110012, India.
	2016	43	Cost Of Agronomic Biofortification Of Wheat With Zinc In China	Cost-Effectiveness Analysis;Disability-Adjusted Lifeyear;Foliar Zinc Application;Pesticide;Triticum Aestivum	Grain Zinc;Iron Concentrations;Effective Strategy;Human-Nutrition;Public-Health;7 Countries;Rice;Malnutrition;Security;Crops	Agronomy For Sustainable Development	Wang, Yh;Zou, Cq;Mirza, Z;Li, H;Zhang, Zz;Li, Dp;Xu, Cl;Zhou, Xb;Shi, Xj;Xie, Dt;He, Xh;Zhang, Yq	China Agr Univ;Univ Western Australia;Chinese Acad Sci;Natl Monitoring Stn Soil Fertil & Fertilizer Effi;Southwest Univ	Australia;Peoples R China	Wang, Yue-Hong;Zou, Chun-Qin;Mirza, Zakaria;Li, Hong;Zhang, Zhen-Zhen;Li, Dan-Ping;Xu, Chun-Li;Zhou, Xin-Bin;Shi, Xiao-Jun;Xie, De-Ti;He, Xin-Hua;Zhang, Yue-Qiang	Agronomy;Green & Sustainable Science & Technology	Agriculture;Science & Technology - Other Topics	1	50	46	50	39	SEP	National Natural Science Foundation Of China [41401320, 31272252, 41371301];Postdoctoral Science Foundation Of China [2013M542244];Doctor Foundation Of Southwest University [20710922];Fundamental Research Funds For The Central Universities [2362015Xk06, Xdjk2013C065];International Science And Technology Cooperation Program Of China [2013Dfg92520]	Zhang, Yq (通讯作者)，Southwest Univ, Coll Resources & Environm, Chongqing 400716, Peoples R China;Zhang, Yq (通讯作者)，Natl Monitoring Stn Soil Fertil & Fertilizer Effi, Chongqing 400716, Peoples R China.
	2012	24	Long-Term Field Fertilization Affects Soil Nitrogen Transformations In A Rice-Wheat-Rotation Cropping System	15N Dilution Technique;Gross N Transformation;Phospholipid Fatty Acids (Plfa);Quantitative Pcr;Amoa Gene;Long-Term Field Fertilization	Ammonia-Oxidizing Bacteria;Microbial Community;Agricultural Soil;Organic-Matter;Fatty-Acid;Archaea;Mineralization;Diversity;Dynamics;Immobilization	Journal Of Plant Nutrition And Soil Science	Zhang, Jb;Cai, Zc;Yang, Wy;Zhu, Tb;Yu, Yj;Yan, Xy;Jia, Zj	Nanjing Normal Univ;Chinese Acad Sci	Peoples R China	Zhang, Jinbo;Cai, Zucong;Yang, Wenyan;Zhu, Tongbin;Yu, Yongjie;Yan, Xiaoyuan;Jia, Zhongjun	Agronomy;Plant Sciences;Soil Science	Agriculture;Plant Sciences	7	288	31	288	43	DEC	National Natural Science Foundation Of China [40830531, 41101209, 40921061];Natural Science Foundation Of Jiangsu Province [Bk2010611, Bk20082282];Priority Academic Program Development Of Jiangsu Higher Education Institutions	Cai, Zc (通讯作者)，Nanjing Normal Univ, Sch Geog Sci, Nanjing 210097, Jiangsu, Peoples R China.
	2012	16	Acceleration Of Ct Reconstruction For Wheat Tiller Inspection Based On Adaptive Minimum Enclosing Rectangle	X-Ray Computed Tomography;Adaptive Minimum Enclosing Rectangle;Graphics Processing Unit;Wheat Tillers;Real-Time Inspection	Ray Computed-Tomography;Quality Evaluation;Beam	Computers And Electronics In Agriculture	Jiang, N;Yang, Wn;Duan, Lf;Xu, Xc;Huang, Cl;Liu, Q	Huazhong Univ Sci & Technol	Peoples R China	Jiang, Ni;Yang, Wanneng;Duan, Lingfeng;Xu, Xiaochun;Huang, Chenglong;Liu, Qian	Agriculture, Multidisciplinary;Computer Science, Interdisciplinary Applications	Agriculture;Computer Science	1	36	18	36	25	JUL	Key Program Of The Natural Science Foundation Of Hubei Province [2008Cda087];Program For New Century Excellent Talents In University [Ncet-10-0386]	Liu, Q (通讯作者)，Huazhong Univ Sci & Technol, Britton Chance Ctr Biomed Photon, Wuhan Natl Lab Optoelect, 1037 Luoyu Rd, Wuhan 430074, Peoples R China.
	2010	44	Annual Emissions Of Dissolved Co2, Ch4, And N2O In The Subsurface Drainage From Three Cropping Systems	Emission Factor;Greenhouse Gas;Groundwater;Indirect Emission;Lysimeter;Nitrogen Leaching;Rice;Soybean;Wheat	Nitrous-Oxide;Methane;Hokkaido;Groundwater;Diffusion;Water;Fate	Global Change Biology	Minamikawa, K;Nishimura, S;Sawamoto, T;Nakajima, Y;Yagi, K	Natl Inst Agroenvironm Sci;Rakuno Gakuen Univ	Japan	Minamikawa, Kazunori;Nishimura, Seiichi;Sawamoto, Takuji;Nakajima, Yasuhiro;Yagi, Kazuyuki	Biodiversity Conservation;Ecology;Environmental Sciences	Biodiversity & Conservation;Environmental Sciences & Ecology	11	116	59	116	30	FEB	Global Environmental Research Fund [S2-3A];Japan'S Ministry Of The Environment	Minamikawa, K (通讯作者)，Natl Inst Agroenvironm Sci, Carbon & Nutrient Cycles Div, 3-1-3 Kannondai, Tsukuba, Ibaraki 3058604, Japan.
	2014	48	Soil Physicochemical And Biological Properties Of Paddy-Upland Rotation: A Review	缺失字段	Wheat Cropping System;Physical-Properties;Rice;Yield;Management;Tillage;Carbon;Productivity;Nitrogen;Fertilization	Scientific World Journal	Zhou, W;Lv, Tf;Chen, Y;Westby, Ap;Ren, Wj	Sichuan Agr Univ;Minist Pr China	Peoples R China	Zhou, Wei;Lv, Teng-Fei;Chen, Yong;Westby, Anthony P;Ren, Wan-Jun	Multidisciplinary Sciences	Science & Technology - Other Topics	14	82	51	82	67	缺失字段	Sino-German Cooperation Project [2012Dfg91520]	Ren, Wj (通讯作者)，Minist Pr China, Key Lab Crop Ecophysiol & Farming Syst Southwest, Wenjiang 611130, Sichuan, Peoples R China.
	2012	46	Improving Zinc Bioavailability In Transition From Flooded To Aerobic Rice. A Review	Aerobic Rice;Arbuscular Mycorrhiza;Biofortification;Rhizosphere;Soil;Zinc	Oryza-Sativa L.;Seminal Root-System;Preceding Crop;Organic-Acids;Lowland Rice;Grain-Yield;Wheat-Grain;Soil Zinc;Compensatory Increases;Arbuscular Mycorrhizas	Agronomy For Sustainable Development	Gao, Xp;Hoffland, E;Stomph, T;Grant, Ca;Zou, Cq;Zhang, Fs	China Agr Univ;Wageningen Univ;Moa;Moe;Agr & Agri Food Canada	Canada;Netherlands;Peoples R China	Gao, Xiaopeng;Hoffland, Ellis;Stomph, Tjeerdjan;Grant, Cynthia A;Zou, Chunqin;Zhang, Fusuo	Agronomy;Green & Sustainable Science & Technology	Agriculture;Science & Technology - Other Topics	7	133	47	133	123	APR	缺	Gao, Xp (通讯作者)，Agr & Agri Food Canada, Brandon Res Ctr, Box 1000A,Rr 3, Brandon, Mb R7A 5Y3, Canada.
	2021	2	An Improvement In Oilseed Rape (Brassica Napus L.) Productivity Through Optimization Of Rice-Straw Quantity And Plant Density	Oilseed Rape;Plant Density;Rice-Straw Returning;Yield;Lodging	Sclerotinia Stem Rot;Nitrogen Use Efficiency;Potassium-Deficiency;Lodging Resistance;Soil Compaction;Drought Stress;Winter-Wheat;Grain-Yield;1St Report;Lignin	Field Crops Research	Li, Xy;Li, Z;Xie, Y;Wang, B;Kuai, J;Zhou, Gs	Huazhong Agr Univ;Chinese Acad Agr Sci;Haimen Municipal Guidance Stn Crop Cultivat & Tec;Jinhua Polytech	Peoples R China	Li, Xiaoyong;Li, Zhen;Xie, Yan;Wang, Bo;Kuai, Jie;Zhou, Guangsheng	Agronomy	Agriculture	14	36	2	36	69	NOV 1	National Key Research And Development Program Of China [2018Yfd1000900]	Kuai, J (通讯作者)，Huazhong Agr Univ, Coll Plant Sci & Technol, Moa Key Lab Crop Ecophysiol & Farming Syst Middle, Wuhan 430070, Peoples R China.
	2017	56	A Global Analysis Of Alternative Tillage And Crop Establishment Practices For Economically And Environmentally Efficient Rice Production	缺失字段	Greenhouse-Gas Emissions;Direct-Seeded Rice;Physical-Properties;Management-Practices;Wheat Rotation;Climate-Change;Systems;Yield;Methane;India	Scientific Reports	Chakraborty, D;Ladha, Jk;Rana, Ds;Jat, Ml;Gathala, Mk;Yadav, S;Rao, An;Ramesha, Ms;Raman, A	Int Rice Res Inst;Indian Agr Res Inst;Int Crops Res Inst Semi Arid Trop;Int Maize & Wheat Improvement Ctr;Int Maize & Wheat Improvement Ctr Bangladesh	Bangladesh;Philippines;India	Chakraborty, Debashis;Ladha, Jagdish Kumar;Rana, Dharamvir Singh;Jat, Mangi Lal;Gathala, Mahesh Kumar;Yadav, Sudhir;Rao, Adusumilli Narayana;Ramesha, Mugadoli S;Raman, Anitha	Multidisciplinary Sciences	Science & Technology - Other Topics	7	26	59	26	65	AUG 24	Cgiar Research Programme On Rice Agri-Food Systems;Cgiar Research Programme On Climate Change, Agriculture And Food Security (Ccafs)	Ladha, Jk (通讯作者)，Int Rice Res Inst, Los Banos, Philippines.
	2019	24	Effects Of Reduced Inorganic Fertilization And Rice Straw Recovery On Soil Enzyme Activities And Bacterial Community In Double-Rice Paddy Soils	Fertilization;Rice Straw;Double-Rice Paddy Soil;Bacterial Community;Miseq Sequencing;Influential Otus	Long-Term Fertilization;Microbial Functional Diversity;Wheat-Maize Rotation;Winter-Wheat;Carbon;Nitrogen;Phosphorus;Management;Nitrification;Indicators	European Journal Of Soil Biology	Zhu, J;Peng, H;Ji, Xh;Li, Cj;Li, Sn	Hunan Acad Agr Sci;Cent South Univ	Peoples R China	Zhu, Jian;Peng, Hua;Ji, Xionghui;Li, Changjun;Li, Shengnan	Ecology;Soil Science	Environmental Sciences & Ecology;Agriculture	15	98	31	98	61	SEP-OCT	National Key Research And Development Program Of China [2018Yfd0800501];Young Scientists Fund Of The National Natural Science Foundation Of China [31800388]	Li, Sn (通讯作者)，Hunan Acad Agr Sci, Hunan Inst Agroenvironm & Ecol, 560 Second Yuanda Rd, Changsha 410125, Hunan, Peoples R China.
	2013	6	Crop Residue Incorporation Negates The Positive Effect Of Elevated Atmospheric Carbon Dioxide Concentration On Wheat Productivity And Fertilizer Nitrogen Recovery	Elevated [Co2];Residue Incorporation;Wheat Growth;Fertilizer N Recovery;N-15	Air Co2 Enrichment;Winter-Wheat;N Fertilization;Soil Properties;Rice;Responses;Yield;Growth;Straw;Immobilization	Plant And Soil	Lam, Sk;Chen, Dl;Norton, R;Armstrong, R	Int Plant Nutr Inst;Dept Primary Ind;La Trobe Univ;Univ Melbourne	Australia	Lam, Shu Kee;Chen, Deli;Norton, Rob;Armstrong, Roger	Agronomy;Plant Sciences;Soil Science	Agriculture;Plant Sciences	4	102	6	102	48	MAY	Grains Research And Development Corporation;Australian Research Council;Victorian Department Of Primary Industries;University Of Melbourne	Chen, Dl (通讯作者)，Univ Melbourne, Melbourne Sch Land & Environm, Melbourne, Vic 3010, Australia.
	2018	3	Short-Term Responses Of Soil Cone Index And Biopore With Different Rates Of Straw Incorporation In Rice - Wheat Cropping System	Cone Index;Biopore;Root Distribution Index;Straw Incorporation;Paddy Soil	Physical-Properties;Organic-Carbon;Residue Management;Chemical-Properties;Biomass Production;Root-Growth;Tillage;Maize;China;Dynamics	Fresenius Environmental Bulletin	Belal, E;Ding, Qs;He, Ry;Li, Yna;Yousaf, K;Fieike, J	Univ South Australia;Nanjing Agr Univ	Australia;Peoples R China	Belal, Eisa;Ding Qishuo;He Ruiyin;Li, Yinian;Yousaf, Khurram;Fieike, John	Environmental Sciences	Environmental Sciences & Ecology	0	8	3	8	49	缺失字段	State Key Program Of China [2016Yfd0300900];Jiangsu Modern Agriculture -- Research, Development And Extension [Be2016381]	Ding, Qs (通讯作者)，Nanjing Agr Univ, Coll Engn, Nanjing 210031, Jiangsu, Peoples R China.
	2015	24	Weeds Of Direct-Seeded Rice In Asia: Problems And Opportunities	缺失字段	Echinochloa-Crus-Galli;Wheat Cropping Systems;Increasing Water Productivity;Indo-Gangetic Plains;Oryza-Sativa;Aerobic Rice;Grain-Yield;Tillage Systems;Planting Date;Upland Rice	Advances In Agronomy, Vol 130	Matloob, A;Khaliq, A;Chauhan, Bs	Univ Agr Faisalabad;Int Rice Res Inst;Univ Queensland	Australia;Pakistan;Philippines	Matloob, Amar;Khaliq, Abdul;Chauhan, Bhagirath Singh	Agronomy	Agriculture	5	29	25	29	282	缺失字段	缺	Chauhan, Bs (通讯作者)，Int Rice Res Inst, Crop & Environm Sci Div, Los Banos, Philippines;Chauhan, Bs (通讯作者)，Univ Queensland, Queensland Alliance Agr & Food Innovat, Toowoomba, Qld, Australia.
	2017	7	Population Ecology Of Soybean-Rhizobia In Diverse Crop Rotations In Central India	Bradyrhizobium;Most Probable Number;Nodulation;Nitrogen Fixation	Natural Endophytic Association;Community Structure;N-2 Fixation;Soils;Legumes;Field;Persistence;Tillage;L.	Agriculture Ecosystems & Environment	Kumar, V;Rawat, Ak;Rao, Dln	Jawaharlal Nehru Krishi Vishwavidyalaya;Icar Indian Inst Soil Sci	India	Kumar, Vinod;Rawat, A K;Rao, D L N	Agriculture, Multidisciplinary;Ecology;Environmental Sciences	Agriculture;Environmental Sciences & Ecology	4	34	7	34	31	MAR 1	Indian Council Of Agricultural Research Under The All India Network Project On Soil Biodiversity-Biofertilizers, Icar-Iiss, Bhopal;Department Of Science And Technology, Government Of India	Rao, Dln (通讯作者)，Icar Indian Inst Soil Sci, All India Network Project Soil Biodivers Bioferti, Bhopal 462038, Madhya Pradesh, India.
	2019	4	Double-Rice System Simulation In A Topographically Diverse Region-A Remote-Sensing-Driven Case Study In Hunan Province Of China	Topography;Landform;Double Rice;Crop Model;Mcwla;Remote Sensing	Leaf-Area Index;Climate-Change;Winter-Wheat;Temperature Stress;Crop Productivity;Data Assimilation;Yield Estimation;Elevated Co2;Lowland Rice;Model	Remote Sensing	Zhang, J;Zhang, Z;Wang, Cz;Tao, Fl	Peking Univ;Beijing Normal Univ;Chinese Acad Sci	Peoples R China	Zhang, Jing;Zhang, Zhao;Wang, Chenzhi;Tao, Fulu	Environmental Sciences;Geosciences, Multidisciplinary;Remote Sensing;Imaging Science & Photographic Technology	Environmental Sciences & Ecology;Geology;Remote Sensing;Imaging Science & Photographic Technology	4	19	4	19	72	JUL 1	National Key Research And Development Program Of China [2017Yfd0300301, 2016Yfd0300201];National Natural Science Foundation Of China [31761143006, 31561143003, 41571493, 41571088];State Key Laboratory Of Earth Surface Processes And Resource Ecology	Zhang, Z (通讯作者)，Beijing Normal Univ, State Key Lab Earth Surface Proc & Resource Ecol, Key Lab Environm Change & Nat Hazards, Fac Geog Sci, Beijing 100875, Peoples R China.
	2007	22	Effectiveness Of Sulphuric Acid And Gypsum For The Reclamation Of A Calcareous Saline-Sodic Soil Under Four Crop Rotations	Electrical Conductivity;Gypsum;Phytoreclamation;Saline-Sodic Soil;Sodium Adsorption Ratio;Sulphuric Acid	Hydraulic Conductivity;Karnal-Grass;Amelioration;Phytoremediation;Water	Journal Of Agronomy And Crop Science	Zia, Mh;Sabir, Sm;Ghafoor, A;Murtaza, G	Univ Agr Faisalabad	Pakistan	Zia, M H;Sabir, Saifullah M;Ghafoor, A;Murtaza, G	Agronomy	Agriculture	4	38	25	38	36	AUG	缺	Zia, Mh (通讯作者)，Univ Agr Faisalabad, Inst Soil & Environm Sci, Faisalabad 38040, Pakistan.
	2019	0	Development And Optimization Of An Automatic System To Determine The Moisture Content In Single-Kernel Rough Rice Using Visible/Nir Spectroscopy	Automation;Moisture Content;Nir Spectroscopy;Rough Rice;Single Kernel	Response-Surface Methodology;Composite Rotatable Design;Multi-Gravity Separator;Wheat;Quality;Reflectance	Transactions Of The Asabe	Heman, A;Hsieh, Cl	Natl Pingtung Univ Sci & Technol	Taiwan	Heman, A;Hsieh, C L	Agricultural Engineering	Agriculture	1	4	0	4	34	缺失字段	Kalasin University, Thailand	Hsieh, Cl (通讯作者)，Natl Pingtung Univ Sci & Technol, 1 Sheufu Rd, Pingtung 91201, Taiwan.
	2017	6	Comparative Effects Of Nitrogen Application On Growth And Nitrogen Use In A Winter Wheat/Summer Maize Rotation System	Controlled-Release Urea;Nitrogen Availability;Soil Fertility;Nitrogen Use Efficiency;Soil Productivity	Controlled-Release Urea;Fertilizer Application;Soil Fertility;Use Efficiency;Yield;Rice;Agriculture;Nitrate;Cotton;China	Journal Of Integrative Agriculture	Yin, Mh;Li, Yn;Xu, Yb	Northwest A&F Univ	Peoples R China	Yin Min-Hua;Li Yuan-Nong;Xu Yuan-Bo	Agriculture, Multidisciplinary	Agriculture	10	47	9	47	28	缺失字段	National High-Tech R&D Program Of China (863 Program) [2011Aa100504];Special Fund For Agro-Scientific Research In The Public Interest Of China [201503105, 201503125]	Li, Yn (通讯作者)，Northwest A&F Univ, Coll Water Resources & Architectural Engn, Minist Educ, Key Lab Agr Soil & Water Engn Arid & Semiarid Are, Yangling 712100, Peoples R China.
	2021	3	Tillage And Nitrogen Managements Increased Wheat Yield Through Promoting Vigor Growth And Production Of Tillers	缺失字段	缺失字段	Agronomy Journal	Ding, Jf;Li, Fj;Xu, Dy;Wu, P;Zhu, M;Li, Cy;Zhu, Xk;Chen, Yl;Guo, Ws	Univ Western Australia;Yangzhou Univ;Chinese Acad Sci;Northwest A&F Univ	Australia;Peoples R China	Ding, Jinfeng;Li, Fujian;Xu, Dongyi;Wu, Peng;Zhu, Min;Li, Chunyan;Zhu, Xinkai;Chen, Yinglong;Guo, Wenshan	Agronomy	Agriculture	13	25	3	25	44	MAR	National Keyresearch And Development Program Of China [2016Yfd0300405, 2018Yfd0300802];National Natural Science Foundation Of China [31771711];Jiangsu Overseasvisiting Scholar Program For University Prominent Yong & Middleaged Teachers;Science And Technology Innovation Team Of Yangzhouuniversity;Jiangsu Modern Agricultural (Wheat) Industry Technology System;Priorityacademic Program Development Of…	Ding, Jf;Guo, Ws (通讯作者)，Yangzhou Univ, Jiangsu Key Lab Crop Genet & Physiol, Agr Coll, Yangzhou 225009, Jiangsu, Peoples R China;Ding, Jf;Guo, Ws (通讯作者)，Yangzhou Univ, Jiangsu Key Lab Crop Cultivat & Physiol, Agr Coll, Yangzhou 225009, Jiangsu, Peoples R China.
	2015	20	Effects Of Delaying Transplanting On Agronomic Traits And Grain Yield Of Rice Under Mechanical Transplantation Pattern	缺失字段	Seedling Age;Water Productivity;Dry-Matter;Accumulation;Attributes;Nitrogen	Plos One	Liu, Qh;Wu, X;Ma, Jq;Chen, Bc;Xin, Cy	Shandong Acad Agr Sci	Peoples R China	Liu, Qihua;Wu, Xiu;Ma, Jiaqing;Chen, Bocong;Xin, Caiyun	Multidisciplinary Sciences	Science & Technology - Other Topics	0	31	22	31	30	APR 13	缺	Liu, Qh (通讯作者)，Shandong Acad Agr Sci, Rice Res Inst, Jinan 250100, Shandong, Peoples R China.
	2019	3	Effect Of Different Tillage And Residue Management Practices On Crop And Water Productivity And Economics In Maize (Zea Mays) Based Rotations	Conservation Agriculture;Cropping Systems;Net Returns;Soil Moisture Soil Temperature	Rice-Wheat Rotation;Conservation Agriculture;Systems;Soil;Yield	Indian Journal Of Agricultural Sciences	Parihar, Md;Parihar, Cm;Nanwal, Rk;Singh, Ak;Jat, Sl;Nayak, Hs;Ghasal, Pc;Jewlia, Hr;Choudhary, M;Jat, Ml	Icar Igfri;Chaudhary Charan Singh Haryana Agr Univ Ccshau;Icar Indian Inst Maize Res Iimr;Cimmyt;Icar Iifsr;Icar Iari	India	Parihar, M D;Parihar, C M;Nanwal, R K;Singh, A K;Jat, S L;Nayak, H S;Ghasal, P C;Jewlia, H R;Choudhary, M;Jat, M L	Agriculture, Multidisciplinary	Agriculture	0	8	3	8	21	FEB	Indian Council Of Agricultural Research (Icar);Icar-Indian Institute Of Maize Research (Iimr) Ccs Haryana Agricultural University, Hisar;International Maize And Wheat Improvement Center (Cimmyt)-Cgiar Research Program On Climate Change, Agriculture And Food Security (Ccafs)	Parihar, Md (通讯作者)，Chaudhary Charan Singh Haryana Agr Univ Ccshau, Hisar 125004, Haryana, India.
	2019	1	Negative And Positive Impacts Of Rape Straw Returning On The Roots Growth Of Hybrid Rice In The Sichuan Basin Area	Root Morphology;Root Physiology;Rice;Oilseed Rape;Yield;Straw Incorporation	Greenhouse-Gas Emissions;Nitrogen Use Efficiency;Tai Lake Region;Oilseed Rape;Community Structure;Water Productivity;Cropping Systems;Wheat-Straw;Yield;Soil	Agronomy-Basel	Wang, Xc;Samo, N;Zhao, Ck;Wang, Hn;Yang, Gt;Hu, Yg;Peng, Yl;Rasul, F	Washington State Univ;Southwest Univ Sci & Technol	Usa;Peoples R China	Wang, Xuechun;Samo, Naseem;Zhao, Changkun;Wang, Hongni;Yang, Guotao;Hu, Yungao;Peng, Youlin;Rasul, Fahd	Agronomy;Plant Sciences	Agriculture;Plant Sciences	13	34	2	34	46	NOV	National Science And Technology Innovation Project For Grain Enrichment And Efficiency [2017Yfd0100206, 2016Yfd0300210];National Natural Science Foundation Of China [31401347, 31601269];Sichuan Science And Technology Program [2018Hh0039, 2018Nzzj001]	Wang, Xc;Hu, Yg (通讯作者)，Southwest Univ Sci & Technol, Coll Life Sci & Engn, Mianyang 621010, Sichuan, Peoples R China.
	2019	3	Legume Residue And N Management For Improving Productivity And N Economy And Soil Fertility In Wheat (Triticum Aestivum)-Based Cropping Systems	Legume Residue;Nitrogen;N Economy;Wheat-Based Cropping System;Soil Fertility	Biological Nitrogen-Fixation;Maize Zea-Mays;Triticum-Aestivum;Cereal Rotations;Grain Legumes;Rice;Dynamics;Benefits;Yield;Tillage	National Academy Science Letters-India	Kumar, Tk;Rana, Ds;Nain, L	Cent Tobacco Res Inst;Indian Agr Res Inst	India	Kumar, T Kiran;Rana, D S;Nain, Lata	Multidisciplinary Sciences	Science & Technology - Other Topics	4	28	4	28	51	AUG	Department Of Science And Technology (Dst), Government Of India	Kumar, Tk (通讯作者)，Cent Tobacco Res Inst, Icar, Rajahmundry 533105, Andhra Pradesh, India.
	2018	10	Soil Nematode Abundances Were Increased By An Incremental Nutrient Input In A Paddy-Upland Rotation System	Soil Nematode Community;Trophic Group;Prodorylaimus;Crop Yields;Long-Term Fertilizer Experiment	Long-Term Application;Particle-Size Fractions;Food-Web;Community Composition;Microbial Communities;Vertical-Distribution;Residue Management;Organic Amendments;Fertilizers;Manure	Helminthologia	Hu, C;Xia, Xg;Han, Xm;Chen, Yf;Qiao, Y;Liu, Dh;Li, Sl	Hubei Acad Agr Sci;Nanyang Normal Univ;Collaborat Innovat Ctr Water Secur Water Source R	Peoples R China	Hu, C;Xia, X G;Han, X M;Chen, Y F;Qiao, Y;Liu, D H;Li, S L	Parasitology;Zoology	Parasitology;Zoology	4	43	12	43	53	DEC	National Key Research And Development Program Of China [2018Yfd0200500];Special Fund For Agro-Scientific Research In The Public Interest Of China [201203030];Scientific Research Foundation For The Returned Overseas Chinese Scholars, State Education Ministry [2012-940];Scientific And Technological Key Achievements Cultivation Project Of Hubei Academy Of Agricultural Sciences [2017Cgpy01];National …	Han, Xm (通讯作者)，Nanyang Normal Univ, Sch Life Sci & Technol, Nanyang 473061, Peoples R China;Han, Xm (通讯作者)，Collaborat Innovat Ctr Water Secur Water Source R, Midline South To North Divers Project, Nanyang 473061, Henan, Peoples R China.
	2018	42	Conservation Agriculture Effects On Crop And Water Productivity, Profitability And Soil Organic Carbon Accumulation Under A Maize-Wheat Cropping System In The North-Western Indo-Gangetic Plains	Conventional And Zero Tillage;Maize And Wheat Productivity;Permanent Narrow And Broad Beds;Residue Retention;Soil Organic Carbon	Resource-Conserving Technologies;Permanent Raised Beds;Irrigated Agroecosystem;Establishment Methods;Physical-Properties;Use Efficiency;No-Tillage;Loam Soil;Rice;Rotation	Field Crops Research	Das, Tk;Saharawat, Ys;Bhattacharyya, R;Sudhishri, S;Bandyopadhyay, Kk;Sharma, Ar;Jat, Ml	Icar Indian Agr Res Inst;Icarda;Icar Directorate Weed Res;Cimmyt India Off	India	Das, T K;Saharawat, Y S;Bhattacharyya, Ranjan;Sudhishri, S;Bandyopadhyay, K K;Sharma, A R;Jat, M L	Agronomy	Agriculture	2	63	42	63	51	JAN	Icar-Indian Agricultural Research Institute, New Delhi Under The 'Challenge Programme On Conservation Agriculture'	Bandyopadhyay, Kk (通讯作者)，Icar Indian Agr Res Inst, New Delhi 110012, India.
	2020	3	Soil Nitrogen Sequestration In A Long-Term Fertilizer Experiment In Central China	Soil Total N Concentration;N Storage;N Sequestration Rate;Long-Term Fertilizer Experiment;Rice-Wheat Cropping System	Organic-Carbon Storage;Rice-Wheat Experiment;Crop-Rotation;Use Efficiency;Yield;Tillage;Manure;Dryland;Agroecosystem;Balance	Spanish Journal Of Agricultural Research	Han, Xm;Hu, C;Chen, Yf;Qiao, Y;Liu, Dh;Fan, J;Li, Sl;Zhang, Z	Nanyang Normal Univ;Collaborat Innovat Ctr Water Secur Water Sourse R;Hubei Acad Agr Sci	Peoples R China	Han, Xuemei;Hu, Cheng;Chen, Yunfeng;Qiao, Yan;Liu, Donghai;Fan, Jun;Li, Shuanglai;Zhang, Zhi	Agriculture, Multidisciplinary;Soil Science	Agriculture	4	18	3	18	40	缺失字段	National Key Research And Development Program Of China [2018Yfd0200500];Hubei Academy Of Agricultural Sciences [2017Cgpy01]	Hu, C (通讯作者)，Hubei Acad Agr Sci, Inst Plant Protect & Soil Fertilizer, Key Lab Fertilizat Agr Wastes, Minist Agr & Rural Affairs, Wuhan 430064, Peoples R China.
	2013	18	Integrated Management Systems And N Fertilization: Effect On Soil Organic Matter In Rice-Rapeseed Rotation	Soil Organic Matter;Labile Fractions;Integrated Soil-Crop System Management (Issm);N Fertilization;Carbon Management Index (Cmi)	Nitrogen-Fertilization;Cropping System;Carbon Sequestration;Use Efficiency;Microbial Biomass;Wheat System;Land-Use;Fractions;Productivity;Tillage	Plant And Soil	Tian, J;Lu, Sh;Fan, Ms;Li, Xl;Kuzyakov, Y	China Agr Univ;Univ Gottingen;Sichuan Acad Agr Sci	Germany;Peoples R China	Tian, Jing;Lu, Shihua;Fan, Mingsheng;Li, Xiaolin;Kuzyakov, Yakov	Agronomy;Plant Sciences;Soil Science	Agriculture;Plant Sciences	9	144	25	144	55	NOV	People'S Republic Of China [2011Cb100505];National Natural Science Foundation Of China [41171195];National Science Of Foundation Of China [31121062];Special Fund For The Agriculture Profession [201103003]	Fan, Ms (通讯作者)，China Agr Univ, Key Lab Plant Soil Interact, Minist Educ, Beijing 100193, Peoples R China.
	2019	2	Influence Of Precipitations And Sunshine Hours On Yield Of Paddy Field Grown Wheat (Triticum Aestivum L.) In Northern Kyushu, Japan	Wheat;Paddy Field;Critical Precipitation Period;Early Seedling Stage;Critical Sunshine Period;Stem Elongation Stage;Cumulative Sunshine Hours	Waterlogging Tolerance;Temperatures;Improvement;Barley;Leaf	Plant Production Science	Nishio, Z;Uchikawa, O;Hideshima, Y;Nishioka, H;Mihara, M;Nakamura, K;Matsunaka, H;Yamaguchi, K	Fukuoka Prefectural Agr & Forestry Res Ctr;Saga Prefectural Agr Res Ctr;Tokyo Univ Agr;Naro Kyushu Okinawa Agr Res Ctr	Japan	Nishio, Zenta;Uchikawa, Osamu;Hideshima, Yoshitomo;Nishioka, Hiroyasu;Mihara, Minoru;Nakamura, Kazuhiro;Matsunaka, Hitoshi;Yamaguchi, Kikuichiro	Agronomy	Agriculture	3	5	2	5	21	OCT 2	J.S.P.S Kakenhi [19H00963]	Nishio, Z (通讯作者)，Tokyo Univ Agr, Dept Agr, Atsugi, Kanagawa, Japan;Nishio, Z (通讯作者)，Naro Kyushu Okinawa Agr Res Ctr, Dept Lowland Farming, Fukuoka, Fukuoka, Japan.
	2015	28	What Does Benchmarking Of Wheat Farmers Practicing Conservation Tillage In The Eastern Indo-Gangetic Plains Tell Us About Energy Use Efficiency? An Application Of Slack-Based Data Envelopment Analysis	Conservation Agriculture;Energy Efficiency;Fractional Regression Model;Slack-Based Dea;Technical Efficiency;Bangladesh	Productivity;Agriculture;Systems;Impacts;Models	Energy	Aravindakshan, S;Rossi, Fj;Krupnik, Tj	Int Maize & Wheat Improvement Ctr Cimmyt;Wageningen Univ	Bangladesh;Netherlands	Aravindakshan, Sreejith;Rossi, Frederick J;Krupnik, Timothy J	Thermodynamics;Energy & Fuels	Thermodynamics;Energy & Fuels	1	17	28	17	47	OCT	Usaid Mission In Bangladesh;Australian Centre For International Agricultural Research (Aciar) Under The Sustainable Intensification For Rice - Maize Production Systems In Bangladesh Project [Cim - 2007 -122]	Aravindakshan, S (通讯作者)，Wageningen Ur, Fse, Droevendaalsesteeg 1,107-W3 Ha 011, Nl-6708 Pb Wageningen, Netherlands.
1	2000	1	Prospects Of No-Till Wheat In Rotation With Rice Or Cotton In Central And South Asia	缺失字段	Soil Quality	Conservation Tillage: A Visible Option For Sustainable Agriculture In Eurasia	Choudhary, Ma;Gill, Ma;Pulatov, A	Massey Univ	New Zealand	Choudhary, Ma;Gill, Ma;Pulatov, A	Agricultural Engineering;Soil Science	Agriculture	0	1	1	1	14	缺失字段	缺	Choudhary, Ma (通讯作者)，Massey Univ, Inst Technol & Engn, Private Bag 11222, Palmerston North, New Zealand.
	2022	2	Conservation Agriculture Based Integrated Crop Management Sustains Productivity And Economic Profitability Along With Soil Properties Of The Maize-Wheat Rotation	缺失字段	Arbuscular-Mycorrhizal Fungi;Indo-Gangetic Plains;Organic-Matter;Nutrient Management;No-Till;Rice;Systems;Carbon;Yield;Metaanalysis	Scientific Reports	Pooniya, V;Zhiipao, Rr;Biswakarma, N;Kumar, D;Shivay, Ys;Babu, S;Das, K;Choudhary, Ak;Swarnalakshmi, K;Jat, Rd;Choudhary, Rl;Ram, H;Khokhar, Mk;Mukri, G;Lakhena, Kk;Puniya, Mm;Jat, R;Muralikrishnan, L;Singh, Ak;Lama, A	Chaudhary Charan Singh Haryana Agr Univ Ccshau;Icar Cent Res Inst Jute & Allied Fibers;Icar Indian Inst Maize Res Iimr;Icar Indian Agr Res Inst Iari;Agriculture Univ;Icar Cent Potato Res Inst Cpri;Icar Directorate Rapeseed Mustard Res;Icar Natl Dairy Res Inst;Icar Natl Ctr Integrated Pest Management;Borlaug Inst South Asia Bisa;Icar Indian Agr Stat Res Inst Iasri	India	Pooniya, Vijay;Zhiipao, R R;Biswakarma, Niraj;Kumar, Dinesh;Shivay, Y S;Babu, Subhash;Das, Kajal;Choudhary, A K;Swarnalakshmi, Karivaradharajan;Jat, R D;Choudhary, R L;Ram, Hardev;Khokhar, Mukesh K;Mukri, Ganapati;Lakhena, K K;Puniya, M M;Jat, Rajkumar;Muralikrishnan, L;Singh, A K;Lama, Achal	Multidisciplinary Sciences	Science & Technology - Other Topics	5	5	2	5	80	FEB 4	Icar-Indian Agricultural Research Institute;Indian Council Of Agricultural Research, New Delhi	Pooniya, V;Kumar, D;Swarnalakshmi, K;Choudhary, Rl;Muralikrishnan, L (通讯作者)，Icar Indian Agr Res Inst Iari, New Delhi 110012, India;Choudhary, Rl (通讯作者)，Icar Directorate Rapeseed Mustard Res, Bharatpur 321303, Rajasthan, India;Jat, R (通讯作者)，Borlaug Inst South Asia Bisa, Samastipur 848125, Bihar, India.
	2017	31	Effects Of Precision Conservation Agriculture In A Maize-Wheat-Mungbean Rotation On Crop Yield, Water-Use And Radiation Conversion Under A Semiarid Agro-Ecosystem	Farmers Fertilizer Practices;Nutrient Management;Permanent Beds;Site Specific Nutrient Management;Zero Tillage	Indo-Gangetic Plains;X Environment Interaction;Bed Planting System;Use Efficiency;Soil-Water;Nutrient-Management;No-Till;Establishment Methods;Nitrogen-Fertilizer;Physical-Properties	Agricultural Water Management	Parihar, Cm;Jat, Sl;Singh, Ak;Ghosh, A;Rathore, Ns;Kumar, B;Pradhan, S;Majumdar, K;Satyanarayana, T;Jat, Ml;Saharawat, Ys;Kuri, Br;Saveipune, D	Ipni;Icar Indian Inst Water Management Iiwm;Icar Indian Inst Maize Res Iimr;Int Maize & Wheat Improvement Ctr Cimmyt;Icar Indian Agr Res Inst Iari;Int Ctr Agr Res Dry Areas Icarda;Icar Res Complex	Afghanistan;India	Parihar, C M;Jat, S L;Singh, A K;Ghosh, A;Rathore, N S;Kumar, B;Pradhan, S;Majumdar, K;Satyanarayana, T;Jat, M L;Saharawat, Y S;Kuri, B R;Saveipune, D	Agronomy;Water Resources	Agriculture;Water Resources	3	57	32	57	96	OCT	Indian Council Of Agricultural Research;International Plant Nutrition Institute (Ipni);International Maize And Wheat Improvement Center (Cimmyt) As Part Of The Cgiar Research Program On Climate Change, Agriculture And Food Security (Ccafs);Cgiar	Jat, Sl (通讯作者)，Icar Indian Inst Maize Res Iimr, New Delhi 110012, India.
	2020	14	Designing Profitable, Resource Use Efficient And Environmentally Sound Cereal Based Systems For The Western Indo-Gangetic Plains	缺失字段	Wheat Cropping System;Soil Organic-Carbon;Conservation Agriculture;Water Productivity;Sustainable Intensification;Residue Management;Rice;Tillage;Emission;Methane	Scientific Reports	Jat, Hs;Kumar, V;Datta, A;Choudhary, M;Yadvinder-Singh;Kakraliya, Sk;Poonia, T;Mcdonald, Aj;Jat, Ml;Sharma, Pc	Int Rice Res Inst Irri;Int Maize & Wheat Improvement Ctr Cimmyt;Icar Cent Soil Salin Res Inst Cssri;Swami Keshwanand Rajasthan Agr Univ;Borlaug Inst South Asia Bisa;Cornell Univ	Usa;Philippines;India	Jat, Hanuman S;Kumar, Virender;Datta, Ashim;Choudhary, Madhu;Yadvinder-Singh;Kakraliya, Suresh K;Poonia, Tanuja;Mcdonald, Andrew J;Jat, Mangi L;Sharma, Parbodh C	Multidisciplinary Sciences	Science & Technology - Other Topics	0	2	14	2	53	NOV 6	Icar-Cssri, Karnal;Cimmyt;Bill & Melinda Gates Foundation Through Cerealsystem Initiative For South Asia [Opp1052535];Cgiar Research Program On Climate Change, Agriculture And Food Security (Ccafs);Cgiar Research Program (Crps) On Climate Change, Agriculture And Food Security (Ccafs);Cgiar Research Program (Crps) On Wheat Agri-Food Systems (Wheat);Cgiar Fund Council;Australia (Aciar);Irish Aid;Eu…	Jat, Hs;Sharma, Pc (通讯作者)，Icar Cent Soil Salin Res Inst Cssri, Karnal, India;Jat, Hs (通讯作者)，Int Maize & Wheat Improvement Ctr Cimmyt, New Delhi, India.
	2007	9	Equivalent Cropping Area And Whole Farm Water Balance Approaches To Reduce Net Recharge To Shallow Saline Groundwater From Rice Based Cropping Systems	Groundwater Recharge;Salinity;Shallow Water Table;Rice Based System;Optimum Cropping Mix;Equivalent Cropping Area;Swagman	缺失字段	Paddy And Water Environment	Khan, S	Csiro Land & Water;Charles Sturt Univ	Australia	Khan, Shahbaz	Agricultural Engineering;Agronomy	Agriculture	0	1	9	1	11	SEP	Coleambally Irrigation Cooperative Limited	Khan, S (通讯作者)，Csiro Land & Water, Locked Bag 588, Wagga Wagga, Nsw, Australia.
	2012	95	Conservation Agriculture In Maize- And Wheat-Based Systems In The (Sub)Tropics: Lessons From Adaptation Initiatives In South Asia, Mexico, And Southern Africa	Adaptation;Cereal Systems;Conservation Agriculture;Innovation Systems;Smallholders	Zero-Tillage Wheat;Subhumid Tropical Highlands;Crop Residue Management;Nematode Populations;Root-Rot;Rotation;Soil;Extension;Adoption;Farmers	Journal Of Sustainable Agriculture	Erenstein, O;Sayre, K;Wall, P;Hellin, J;Dixon, J	Int Maize & Wheat Improvement Ctr Cimmyt;Cimmyt	Mexico;India;Zimbabwe	Erenstein, Olaf;Sayre, Ken;Wall, Patrick;Hellin, Jon;Dixon, John	Agriculture, Multidisciplinary	Agriculture	2	54	97	54	62	JAN-FEB	缺	Erenstein, O (通讯作者)，Ilri, Cimmyt, Pob 5689, Addis Ababa, Ethiopia.
	2009	12	Nitrogen Use Efficiency And Recovery From N Fertilizer Under Rice-Based Cropping Systems	Cropping Systems;Fertilizer;Legume;N-Use Efficiency;Recovery;Rice	Green Manure;Wheat;Soil;Management;Tillage;Productivity;Fixation;Dynamics;Rotation;Yield	Australian Journal Of Crop Science	Rahman, Mm;Amano, T;Shiraiwa, T	Montana State Univ;Kyoto Univ	Usa;Japan	Rahman, M Motior;Amano, Takahisa;Shiraiwa, Tatsuhiko	Agronomy	Agriculture	1	28	13	28	34	NOV	Japan Society For The Promotion Of Science	Rahman, Mm (通讯作者)，Montana State Univ, Cent Agr Res Ctr, 52583 Us Hwy 87, Moccasin, Mt 59462 Usa.
	2020	4	Topsoil Bacterial Community Changes And Nutrient Dynamics Under Cereal Based Climate-Smart Agri-Food Systems	Bacterial Diversity;Relative Abundance;Dna Sequencing;Available Nutrients;Cereal-Based Systems	Soil Microbial Community;Residue Management;Conservation Agriculture;Crop-Rotation;Sustainable Intensification;Conventional Tillage;Fungal Diversity;Relative Impacts;Wheat;Quality	Frontiers In Microbiology	Choudhary, M;Jat, Hs;Datta, A;Sharma, Pc;Rajashekar, B;Jat, Ml	Celixa;Int Maize & Wheat Improvement Ctr Cimmyt;Icar Cent Soil Salin Res Inst Cssri	India	Choudhary, Madhu;Jat, Hanuman S;Datta, Ashim;Sharma, Parbodh C;Rajashekar, Balaji;Jat, Mangi L	Microbiology	Microbiology	3	14	4	14	97	JUL 28	Indian Council Of Agricultural Research (Icar);Cgiar Research Program (Crps) On Climate Change, Agriculture And Food Security (Ccafs);Wheat Agri-Food Systems (Wheat)	Jat, Hs;Sharma, Pc (通讯作者)，Icar Cent Soil Salin Res Inst Cssri, Karnal, India;Jat, Hs;Jat, Ml (通讯作者)，Int Maize & Wheat Improvement Ctr Cimmyt, New Delhi, India.
	2009	29	Soil Ammonia-Oxidizing Bacterial Communities In Paddy Rice Fields As Affected By Upland Conversion History	缺失字段	Real-Time Pcr;Population-Size;Denitrification;Nitrification;Fertilizer;Diversity;Oxygen;N2O;Sediments;Dynamics	Soil Science Society Of America Journal	Chu, Hy;Morimoto, S;Fujii, T;Yagi, K;Nishimura, S	Natl Inst Agroenvironm Sci;Natl Agr Res Ctr;Chinese Acad Sci	Japan;Peoples R China	Chu, Haiyan;Morimoto, Sho;Fujii, Takeshi;Yagi, Kazuyuki;Nishimura, Seiichi	Soil Science	Agriculture	5	59	30	59	29	NOV-DEC	Ministry Of Education, Culture, Sports, Science And Technology Of Japan;Ministry Of Agriculture, Forestry, And Fisheries Of Japan	Chu, Hy (通讯作者)，Chinese Acad Sci, Inst Soil Sci, E Beijing Rd 71, Nanjing 210008, Peoples R China.
	2015	113	Long-Term Effects Of Controlled Release Urea Application On Crop Yields And Soil Fertility Under Rice-Oilseed Rape Rotation System	Controlled Release Urea;Crop Yield;Long-Term Fertilizer Experiment;Nitrogen Use Efficiency;Soil Fertility	Nitrogen Use Efficiency;Straw Return;Wheat;Fertilization;China;Potassium;Sustainability;Accumulation;Productivity;Irrigation	Field Crops Research	Geng, Jb;Sun, Yb;Zhang, M;Li, Cl;Yang, Yc;Liu, Zg;Li, Sl	Hubei Acad Agr Sci;Shandong Agr Univ	Peoples R China	Geng, Jibiao;Sun, Yunbao;Zhang, Min;Li, Chengliang;Yang, Yuechao;Liu, Zhiguang;Li, Shuanglai	Agronomy	Agriculture	18	191	149	191	41	DEC	Natural Science Foundation Of China [41571236];Key Projects In The National Science & Technology Pillar Program During The Twelfth Five-Year-Plan Period [2011Bad11B01, 2011Bad11B02];Key Projects In The National "948" Program During The Twelfth Five-Year Plan Period [2011-G30]	Zhang, M (通讯作者)，Shandong Agr Univ, Coll Resources & Environm, Natl Engn Lab Efficient Utilizat Soil & Fertilize, Natl Engn & Technol Res Ctr Slow & Controlled Rel, Tai An 271018, Shandong, Peoples R China.
	2015	0	Choosing Crop Rotations Under Uncertainty: A Multi-Period Dynamic Portfolio Optimization Approach	Crop Rotation;Rainfall;Portfolio Optimization;Least-Squares Monte Carlo;Approximate Stochastic Dynamic Programming	缺失字段	21St International Congress On Modelling And Simulation (Modsim2015)	Lee, G;Bao, Cm;Langrene, N;Zhu, Zl	Csiro	Australia	Lee, Geoffrey;Bao, Chenming;Langrene, Nicolas;Zhu, Zili	Computer Science, Interdisciplinary Applications;Operations Research & Management Science;Mathematics, Applied	Computer Science;Operations Research & Management Science;Mathematics	0	2	0	2	14	缺失字段	缺	Lee, G (通讯作者)，Csiro, Digitial Prod Flagship, Canberra, Act, Australia.
	2019	3	Nitrogen-Inputs Regulate Microbial Functional And Genetic Resistance And Resilience To Drying-Rewetting Cycles, With Implications For Crop Yields	Climate Change;Soil Microbial Function;Resistance And Resilience;Enzyme Patterns;Rice-Wheat Rotation	Soil Organic-Matter;Freeze-Thaw Cycles;Enzyme-Activity;Community Composition;N-Mineralization;Carbon;Responses;Decomposition;Availability;Phosphorus	Plant And Soil	Luo, Gw;Ling, N;Xue, C;Dippold, Ma;Firbank, Lg;Guo, Sw;Kuzyakov, Y;Shen, Qr	Rudn Univ;Univ Leeds;Nanjing Agr Univ;Univ Gottingen;Kazan Fed Univ	Peoples R China;Russia;Germany;England	Luo, Gongwen;Ling, Ning;Xue, Chao;Dippold, Michaela A;Firbank, Les G;Guo, Shiwei;Kuzyakov, Yakov;Shen, Qirong	Agronomy;Plant Sciences;Soil Science	Agriculture;Plant Sciences	14	111	3	111	70	AUG	National Key Research And Development Program Of China [2017Yfd0200805];Special Fund For Agriculture Profession [20150312205]	Guo, Sw (通讯作者)，Nanjing Agr Univ, Jiangsu Collaborat Innovat Ctr Solid Organ Waste, Jiangsu Prov Key Lab Solid Organ Waste Utilizat, Nanjing 210095, Jiangsu, Peoples R China.
	2013	4	Distribution Characteristics Of Soil Cadmium In Different Textured Paddy Soil Profiles And Its Relevance With Cadmium Uptake By Crops	Cadmium;Soil Texture;Distribution In Soil Profile;Rice;Wheat;Chengdu Plain	New-Zealand;Fertilizers;Speciation;Metals	Spectroscopy And Spectral Analysis	Qin, Ys;Zhan, Sj;Yu, H;Tu, Sh;Wang, Zy	Sichuan Acad Agr Sci;Southwest Univ	Peoples R China	Qin Yu-Sheng;Zhan Shao-Jun;Yu Hua;Tu Shi-Hua;Wang Zheng-Yin	Spectroscopy	Spectroscopy	3	58	13	58	19	FEB	缺	Wang, Zy (通讯作者)，Southwest Univ, Coll Resources & Environm, Chongqing 400716, Peoples R China.
	2013	26	Tillage And Planting Methods Effects On Yield, Water Use Efficiency And Profitability Of Soybean-Wheat System On A Loamy Sand Soil	缺失字段	Cropping Systems;Management;Groundwater;Technologies;Nitrogen;India;Beds	Experimental Agriculture	Ram, H;Singh, Y;Saini, Ks;Kler, Ds;Timsina, J	Punjab Agr Univ;Int Rice Res Inst	Bangladesh;India	Ram, Hari;Singh, Yadvinder;Saini, K S;Kler, D S;Timsina, J	Agronomy	Agriculture	3	48	29	48	40	OCT	Australian Centre For International Agricultural Research (Aciar)	Singh, Y (通讯作者)，Punjab Agr Univ, Ludhiana 141004, Punjab, India.
	2015	14	Effects Of Steel Slag Applications On Ch4, N2O And The Yields Of Indonesian Rice Fields: A Case Study During Two Consecutive Rice-Growing Seasons At Two Sites	Methane;Nitrous Oxide;Rice Paddy Yield;Steel Slag Application	Wheat Rotation Systems;Emissions;Iron;Budget;Oxide	Soil Science And Plant Nutrition	Susilawati, Hl;Setyanto, P;Makarim, Ak;Ariani, M;Ito, K;Inubushi, K	Indonesian Agr Environm Res Inst;Indonesian Ctr Food Crops Res & Dev;Nippon Steel & Sumitomo Met Corp;Chiba Univ	Indonesia;Japan	Susilawati, Helena Lina;Setyanto, Prihasto;Makarim, Abdul Karim;Ariani, Miranti;Ito, Kimio;Inubushi, Kazuyuki	Plant Sciences;Environmental Sciences;Soil Science	Plant Sciences;Environmental Sciences & Ecology;Agriculture	2	31	16	31	72	JUL 4	Nippon Steel;Sumitomo Metal Corporation, Japan	Inubushi, K (通讯作者)，Chiba Univ, Grad Sch Hort, Matsudo 648, Matsudo, Chiba 2718510, Japan.
	2019	6	Responses Of Soil Bacterial And Fungal Communities To Organic And Conventional Farming Systems In East China	Bacterial And Fungal Community;High Throughout Sequencing;Rice-Wheat Rotation;Organic And Conventional Farming	Functional Diversity;Rhizosphere Soil;Sp Nov.;Agriculture;Phosphorus;Oxidation;Orchards;Genome;Yeasts;Impact	Journal Of Microbiology And Biotechnology	Zhang, Hl;Zheng, Xq;Bai, Nl;Li, Sx;Zhang, Jq;Lv, Wg	Minist Agr;Shanghai Key Lab Hort Technol;Shanghai Acad Agr Sci	Peoples R China	Zhang, Hanlin;Zheng, Xianqing;Bai, Naling;Li, Shuangxi;Zhang, Juanqin;Lv, Weiguang	Biotechnology & Applied Microbiology;Microbiology	Biotechnology & Applied Microbiology;Microbiology	2	48	6	48	63	MAR	National Natural Science Foundation Of China [41501259];National Key Research And Development Program Of China [2016Yfd0200804];Outstanding Team Program Of Shanghai Academy Of Agricultural Sciences [Nong Ke Chuang 2017(A-03)]	Lv, Wg (通讯作者)，Shanghai Acad Agr Sci, Ecoenvironm Protect Inst, Shanghai 201403, Peoples R China;Lv, Wg (通讯作者)，Minist Agr, Agr Environm & Farmland Conservat Expt Stn, Shanghai 201403, Peoples R China;Lv, Wg (通讯作者)，Shanghai Key Lab Hort Technol, Shanghai 201403, Peoples R China.
	2001	54	Nutrient Management For Improving Upland Rice Productivity And Sustainability	缺失字段	Potassium Fertilization;Zinc-Deficiency;Iron;Association;Cultivars;Nutrition;Genotypes;Copper;Crops;Wheat	Communications In Soil Science And Plant Analysis	Fageria, Nk	Natl Rice & Bean Res Ctr	Brazil	Fageria, Nk	Agronomy;Plant Sciences;Chemistry, Analytical;Soil Science	Agriculture;Plant Sciences;Chemistry	0	19	58	19	65	缺失字段	缺	Fageria, Nk (通讯作者)，Natl Rice & Bean Res Ctr, Embrapa, Caixa Postal 179, Br-75375000 Santo Antonio De Goias, Go, Brazil.
	2018	6	Optimal Nitrogen Fertilizer Management For Direct Seeding Rice: A Review	Direct-Seeding Rice;N Management;N Loss;Basal N Application	Direct-Seeded Rice;Greenhouse-Gas Emissions;Transplanted-Flooded Rice;3-Year Field Measurement;Ammonia Volatilization;Use Efficiency;Oryza-Sativa;Crop Establishment;Oxide Emissions;Wheat Rotations	International Journal Of Agriculture And Biology	Chen, Q;Peng, Sb;Dong, Hl;Wang, Wq;Nie, Lx	Yangtze Univ;Huazhong Agr Univ	Peoples R China	Chen, Qian;Peng, Shaobing;Dong, Huanglin;Wang, Weiqin;Nie, Lixiao	Agriculture, Multidisciplinary;Biology	Agriculture;Life Sciences & Biomedicine - Other Topics	11	105	6	105	117	缺失字段	National Natural Science Foundation Of China [31371571];National High Technology Research And Development Program Of China (863 Program) [2014Aa10A605];Fundamental Research Funds For The Central Universities [2662017Jc001]	Nie, Lx (通讯作者)，Huazhong Agr Univ, Coll Plant Sci & Technol, Moa Key Lab Crop Ecophysiol & Farming Syst Middle, Wuhan 430070, Hubei, Peoples R China;Nie, Lx (通讯作者)，Yangtze Univ, Hubei Collaborat Innovat Ctr Grain Ind, Jingzhou 434023, Hubei, Peoples R China.
	2011	12	Treatments And Economic Aspects Of Growing Rice And Wheat Crops During Reclamation Of Tile Drained Saline-Sodic Soils Using Brackish Waters	Low-Quality Water;Salt-Affected Soils;Grain Yields;Green Manure;Gypsum;Soil Amelioration	Irrigation;Strategies;System;Salts	Irrigation And Drainage	Ghafoor, A;Murtaza, G;Maann, Aa;Qadir, M;Ahmad, B	Univ Agr Faisalabad;Iwmi;Icarda	Syria;Sri Lanka;Pakistan	Ghafoor, A;Murtaza, G;Maann, A A;Qadir, M;Ahmad, B	Agronomy;Water Resources	Agriculture;Water Resources	3	22	13	22	34	JUL	National Drainage Programme Of Pakistan	Murtaza, G (通讯作者)，Univ Agr Faisalabad, Inst Soil & Environm Sci, Faisalabad 38040, Pakistan.
	2018	91	Can Productivity And Profitability Be Enhanced In Intensively Managed Cereal Systems While Reducing The Environmental Footprint Of Production? Assessing Sustainable Intensification Options In The Breadbasket Of India	Sustainable Intensification;Zero-Tillage;Global Warming Potential;Terminal Heat Stress;Direct-Seeded Rice;Sustainability	Rice-Wheat Rotation;Direct-Seeded Rice;Aerobic Monocropping Responses;Crop Establishment Methods;Conservation Agriculture;Gangetic Plains;South-Asia;Physical-Properties;Weed Management;Happy Seeder	Agriculture Ecosystems & Environment	Kumar, V;Jat, Hs;Sharma, Pc;Balwinder-Singh;Gathala, Mk;Malik, Rk;Kamboj, Br;Yadav, Ak;Ladha, Jk;Raman, A;Sharma, Dk;Mcdonald, A	Icar Cent Soil Salin Res Inst;Ccs Haryana Agr Univ;Int Maize & Wheat Improvement Ctr Cimmyt;Int Rice Res Inst	Nepal;Bangladesh;Philippines;India	Kumar, Virender;Jat, Hanuman S;Sharma, Parbodh C;Balwinder-Singh;Gathala, Mahesh K;Malik, Ram K;Kamboj, Baldev R;Yadav, Arvind K;Ladha, Jagdish K;Raman, Anitha;Sharma, D K;Mcdonald, Andrew	Agriculture, Multidisciplinary;Ecology;Environmental Sciences	Agriculture;Environmental Sciences & Ecology	5	76	92	76	71	JAN 15	Bill & Melinda Gates Foundation;United States Agency For International Development (Usaid)	Kumar, V (通讯作者)，Int Rice Res Inst, Crop & Environm Sci Div, Los Banos, Philippines.
	2016	13	Responses Of Amino Acid Composition To Nitrogen Application In High- And Low-Protein Wheat Cultivars At Two Planting Environments	缺失字段	Bread-Making Quality;Triticum-Aestivum L.;Red Spring Wheat;Mediterranean Conditions;Glutenin Subunits;Chinese Noodle;Grain;Yield;Varieties;Genotype	Crop Science	Zhang, Mw;Ma, Dy;Wang, Cy;Zhao, H;Zhu, Yj;Guo, Tc	Henan Acad Agr Sci;Henan Agr Univ	Peoples R China	Zhang, Meiwei;Ma, Dongyun;Wang, Chenyang;Zhao, Hong;Zhu, Yunji;Guo, Tiancai	Agronomy	Agriculture	6	46	15	46	47	MAY-JUN	Special Fund For Agro-Scientific Research In The Public Interest [201203079];Twelfth Five-Year National Food Production Technology Project Of China [2012Bad04B07, 2013Bad07B07]	Wang, Cy (通讯作者)，Henan Agr Univ, Agron Coll, 62 Nongye Rd, Zhengzhou 450002, Henan, Peoples R China.
	2018	5	Inhibitory Effects Of Italian Ryegrass (Lolium Multiflorum Lam.) Seedlings Of Rice (Oryza Sativa L.)	Cutuivars;Extracts;Growth Inhibition;Italian Ryegrass;Lolium Multiflorum Lam.;Oryza Sativa L.;Phenolic Compounds;Plant Residue;Rice;Roots;Seedling Growth Inhibition;Shoots;Weed	Vulpia Residues;Phenolic-Acids;Plant Residues;Weed-Control;Allelochemicals;Wheat;Corn;Phytotoxicity;Management;Growth	Allelopathy Journal	Jang, Sj;Kim, Kr;Yun, Yb;Kim, Ss;Kuk, Yi	Sunchon Natl Univ	South Korea	Jang, S J;Kim, K R;Yun, Y B;Kim, S S;Kuk, Y, I	Agronomy	Agriculture	0	13	5	13	28	JUL	"Cooperative Research Program For Agriculture Science & Technology Development" Rural Development Administration, Republic Of Korea [Pj01083903]	Kuk, Yi (通讯作者)，Sunchon Natl Univ, Dept Oriental Med Resources, Sunchon 540742, South Korea.
	2022	0	Direct Seeded Rice: Strategies To Improve Crop Resilience And Food Security Under Adverse Climatic Conditions	Direct Seeded Rice;Mechanization;Adverse Climatic Condition;Productivity	Term Conservation Agriculture;Carbon Footprint;Gangetic Plains;Wheat Rotation;Use Efficiency;Productivity;Management;Systems;Sustainability;Yield	Land	Jat, Rk;Meena, Vs;Kumar, M;Jakkula, Vs;Reddy, Ir;Pandey, Ac	Cimmyt Borlaug Inst South Asia Bisa	India	Jat, Raj K;Meena, Vijay S;Kumar, Manish;Jakkula, Vijay S;Reddy, Illathur R;Pandey, Avinash C	Environmental Studies	Environmental Sciences & Ecology	1	1	0	1	44	MAR	Government Of Bihar [I7014.01];Icar;Cgiar	Meena, Vs (通讯作者)，Cimmyt Borlaug Inst South Asia Bisa, Samastipur 848125, Bihar, India.
	2014	46	Molecular And Genetic Aspects Of Controlling The Soilborne Necrotrophic Pathogens Rhizoctonia And Pythium	Genomics;Innate Immunity;Potato;Pythium Root Rot;Rhizoctonia Root Rot;Engineered Resistance;Rice;Sheath Blight;Wheat	Sheath Blight;Solani Ag-8;Beta-1,3-Glucanase Genes;Controlled Environment;Enhances Resistance;Antifungal Activity;Tapesia-Yallundae;Fungal Pathogens;Rice Cultivars;Bare Patch	Plant Science	Okubara, Pa;Dickman, Mb;Blechl, Ae	Usda Ars;Texas A&M Univ	Usa	Okubara, Patricia A;Dickman, Martin B;Blechl, Ann E	Biochemistry & Molecular Biology;Plant Sciences	Biochemistry & Molecular Biology;Plant Sciences	3	114	51	114	94	NOV	Washington Wheat Commission [3019-3019-4564, 3019-3564];Usda Ars [5248-22000-012-00D]	Okubara, Pa (通讯作者)，Washington State Univ, 367A Johnson Hall, Pullman, Wa 99164 Usa.
	2007	13	Dependence Of Wheat And Rice Respiration On Tissue Nitrogen And The Corresponding Net Carbon Fixation Efficiency Under Different Rates Of Nitrogen Application	Crop;Nitrogen Application;Net Carbon Fixation Efficiency;Tissue N;Respiration	Dark Respiration;Leaf Nitrogen;Maintenance Respiration;Co2;Dioxide;Ambient;Foliage;Growth;Area;Soil	Advances In Atmospheric Sciences	Sun, Wj;Huang, Y;Chen, St;Zou, Jw;Zheng, Xh	Nanjing Agr Univ;Chinese Acad Sci	Peoples R China	Sun Wenjuan;Huang Yao;Chen Shutao;Zou Jianwen;Zheng Xunhua	Meteorology & Atmospheric Sciences	Meteorology & Atmospheric Sciences	4	23	17	23	30	JAN	缺	Huang, Y (通讯作者)，Chinese Acad Sci, Inst Atmospher Phys, State Key Lab Atmospher Boundary Layer Phys & Atm, Beijing 100029, Peoples R China.
	2009	0	Effects Of Elevated Co(2) On Soil Organic Carbon Stabilization In A Typical Rice-Wheat Rotation System	Elevated Co(2);Carbon Stabilization Mechanisms;Nitrogen Levels	Particle-Size Fractions;Below-Ground Carbon;Atmospheric Co2;C-13 Nmr;Enrichment Face;Forest Soil;Humic Acids;Matter;Decomposition;Nitrogen	Progress In Environmental Science And Technology, Vol Ii, Pts A And B	Ma, Hl;Zhu, Jg;Xie, Zb;Gao, R;Liu, G;Zeng, Q	Fujian Normal Univ	Peoples R China	Ma Hongliang;Zhu Jianguo;Xie Zubin;Gao Ren;Liu Gang;Zeng Qing	Engineering, Environmental;Environmental Sciences	Engineering;Environmental Sciences & Ecology	1	5	0	5	60	缺失字段	缺	Ma, Hl (通讯作者)，Fujian Normal Univ, Sch Geol Sci, Minist Educ,Key Lab Humid Subtrop Ecogeog Proc, Fujian Prov Key Lab Subtrop Resources & Environm, Fuzhou 350007, Fujian, Peoples R China.
	2014	15	Assessing The Performance Of The Photo-Acoustic Infrared Gas Monitor For Measuring Co2, N2O, And Ch4 Fluxes In Two Major Cereal Rotations	Agriculture;Carbon Dioxide;Greenhouse Gas Emission;Methane;Nitrous Oxide;Photo-Acoustic Infrared Gas Analyzer	Nitrous-Oxide Emissions;Soil Greenhouse-Gas;Methane Emissions;Paddy Fields;Rice Fields;Fertilizer;Grassland;Tillage;Spectroscopy;Quality	Global Change Biology	Tirol-Padre, A;Rai, M;Gathala, M;Sharma, S;Kumar, V;Sharma, Pc;Sharma, Dk;Wassmann, R;Ladha, J	Cssri;Pusa Inst	India	Tirol-Padre, Agnes;Rai, Munmun;Gathala, Mahesh;Sharma, Sheetal;Kumar, Virender;Sharma, Parbodh C;Sharma, Dinesh K;Wassmann, Reiner;Ladha, Jagdish	Biodiversity Conservation;Ecology;Environmental Sciences	Biodiversity & Conservation;Environmental Sciences & Ecology	6	106	15	106	45	JAN	Arcadia Biosciences;United States Agency For International Development (Usaid);United States Department Of Agriculture (Usda);Bill And Melinda Gates Foundation (Bmfg);Cgiar Research Program On Climate Change, Agriculture And Food Security (Ccafs)	Ladha, J (通讯作者)，Pusa Inst, India Off, Irri, Cg Block,Nasc Complex,Dps Marg, New Delhi 110012, India.
	2017	12	Cropping Systems Affect Paddy Soil Organic Carbon And Total Nitrogen Stocks (In Rice-Garlic And Rice-Fava Systems) In Temperate Region Of Southern China	Nitrogen Balance;Paddy Soil;Rice-Fava System;Rice-Garlic System;Soil Organic Carbon Stock;Total Nitrogen Stock	Long-Term Fertilization;No-Tillage;Microbial Communities;Nitrate Contamination;Manure Application;Profile Carbon;Sequestration;Management;Yield;Wheat	Science Of The Total Environment	Zhang, T;Chen, Aq;Liu, J;Liu, Hb;Lei, Bk;Zhai, Lm;Zhang, D;Wang, Hy	Penn State Univ;Yunnan Acad Agr Sci;Chinese Acad Agr Sci	Usa;Peoples R China	Zhang, Tao;Chen, Anqiang;Liu, Jian;Liu, Hongbin;Lei, Baokun;Zhai, Limei;Zhang, Dan;Wang, Hongyuan	Environmental Sciences	Environmental Sciences & Ecology	11	183	14	183	98	DEC 31	National Science And Technology Major Project Of The Ministry Of Science And Technology Of The People'S Republic Of China [2014Zx07105-001];National Natural Science Foundation Of China [31560583];National Key Research & Development Plan [2016Yfd0800500];Newton Fund [Bb/N013484/1];Bbsrc [Bb/N013484/1] Funding Source: Ukri;Biotechnology And Biological Sciences Research Council [Bb/N013484/1] Fundin…	Wang, Hy (通讯作者)，Chinese Acad Agr Sci, Inst Agr Resources & Reg Planning, Minist Agr, Key Lab Nonpoint Source Pollut Control, Beijing 10081, Peoples R China.
	2020	0	Field Resistant Test Of New Superior Varieties Of Rice In Lowland Irrigation Agroecosystem Against Rice Blast Disease	缺失字段	缺失字段	International Conference On Sustainable Cereals And Crops Production Systems In The Tropics	Asaad, M;Samrin;Warda	Assessment Inst Agr Technol South East Sulawesi	Indonesia	Asaad, Muh;Samrin;Warda	Agronomy	Agriculture	1	1	0	1	25	缺失字段	缺	Asaad, M (通讯作者)，Assessment Inst Agr Technol South East Sulawesi, Kendari, Southeast Sulaw, Indonesia.
	2018	6	The Use Of Biologically Based Phosphorus Fractions To Evaluate Soil P Availability In Reduced P-Input Paddy Soils	Phosphorus Fractionation;Bioavailability;Environmental Factors;Rice-Growth Season;Paddy Soil	Rice-Wheat Rotation;Phosphatase-Activities;Agricultural Soils;Organic Phosphorus;Calcareous Soil;Fertilizer;China;Perspective;Management;Sorption	Soil Use And Management	Yuan, J;Wang, L;Wang, S;Wang, Y;Wang, H;Chen, H;Zhu, W	Minist Environm Protect;Northeast Agr Univ;Chinese Acad Sci	Peoples R China	Yuan, J;Wang, L;Wang, S;Wang, Y;Wang, H;Chen, H;Zhu, W	Soil Science	Agriculture	6	62	7	62	39	SEP	National Key Research And Development Program Of China [2017Yfd0200206];Central Public-Interest Scientific Institution Basal Research Fund [Gyzx170101];National Natural Science Foundation Of China [41671304];National Basic Research And Development Program [2015Cb150403]	Wang, H (通讯作者)，Northeast Agr Univ, Coll Resources & Environm Sci, Harbin 150030, Heilongjiang, Peoples R China;Wang, Y (通讯作者)，Chinese Acad Sci, Inst Soil Sci, State Key Lab Soil & Sustainable Agr, Nanjing 210008, Jiangsu, Peoples R China.
	2016	13	Carbon Sequestration Dynamic, Trend And Efficiency As Affected By 22-Year Fertilization Under A Rice-Wheat Cropping System	Soil Organic Matter;Carbon Input;Long-Term Fertilization;Carbon Sequestration;Carbon Saturation;Carbon Steady State	Soil Organic-Matter;Long-Term Fertilization;Manure Application;Residue Carbon;Paddy Soil;China;Stabilization;Saturation;Storage;Productivity	Journal Of Plant Nutrition And Soil Science	Zhao, Yn;Zhang, Yq;Liu, Xq;He, Xh;Shi, Xj	Natl Monitoring Stn Soil Fertil & Fertilizer Effi;Southwest Univ	Peoples R China	Zhao, Yanan;Zhang, Yueqiang;Liu, Xueqin;He, Xinhua;Shi, Xiaojun	Agronomy;Plant Sciences;Soil Science	Agriculture;Plant Sciences	3	61	15	61	36	OCT	National Natural Science Foundation Of China [31471944, 41401320];Project Of Special Fund For Agriculture Profession [201003016];National Key Technology Research And Development Program [2012Bad05B03-7]	Shi, Xj (通讯作者)，Southwest Univ, Coll Resources & Environm, Chongqing 400716, Peoples R China;Shi, Xj (通讯作者)，Natl Monitoring Stn Soil Fertil & Fertilizer Effi, Chongqing 400716, Peoples R China.
	2004	85	An Overview Of Rhizosphere Processes Related With Plant Nutrition In Major Cropping Systems In China	Cropping System;Intercropping;Nutrient Use Efficiency;Rhizosphere Processes;Rotation;Soil Nutrients	Rice Oryza-Sativa;Nutrient-Uptake;Yield Advantage;Iron Plaque;Wheat;Competition;Productivity;Nitrogen;Growth;Roots	Plant And Soil	Zhang, F;Shen, J;Li, L;Liu, X	China Agr Univ	Peoples R China	Zhang, F;Shen, J;Li, L;Liu, X	Agronomy;Plant Sciences;Soil Science	Agriculture;Plant Sciences	6	130	121	130	52	MAR	缺	Zhang, F (通讯作者)，China Agr Univ, Key Lab Plant Soil Interact, Minist Educ, Dept Plant Nutr, Beijing 100094, Peoples R China.
	2018	6	Soil Organic Carbon Sequestration And Mitigation Potential In A Rice Cropland In Bangladesh - A Modelling Approach	Carbon Sequestration;Rice;Agricultural Management;Mitigation Potential;Bangladesh	Long-Term Application;Greenhouse-Gas Mitigation;Indo-Gangetic Plains;Nitrous-Oxide;Agricultural Soils;Terrace Soil;Paddy Soil;Management;Matter;Fertilizer	Field Crops Research	Begum, K;Kuhnert, M;Yeluripati, J;Ogle, S;Parton, W;Kader, Ma;Smith, P	Univ South Pacific;Colorado State Univ;Bangladesh Agr Univ;James Hutton Inst;Univ Aberdeen	Bangladesh;Usa;Fiji;Scotland	Begum, K;Kuhnert, M;Yeluripati, J;Ogle, S;Parton, W;Kader, M A;Smith, P	Agronomy	Agriculture	8	38	8	38	66	SEP 1	Bangabandhu Fellowship On Science And Ict Project, Ministry Of Science And Technology, People'S Republic Of Bangladesh	Begum, K (通讯作者)，Univ Aberdeen, Inst Biol & Environm Sci, 23 St Machar Dr, Aberdeen Ab24 3Uu, Scotland.
	2020	3	Nutrient Recycling, Wheat Straw Decomposition, And The Potential Effect Of Straw Shear Strength On Soil Mechanical Properties	Straw Return;Wheat Straw Decomposition;Nutrient Recycling;Components;Shear Strength	Organic-Matter;Paddy Soil;Rice Straw;Field;Management;Increase;Fibers	Agronomy-Basel	Wang, Yp;Adnan, A;Wang, Xc;Shi, Yy;Yang, Sj;Ding, Qs;Sun, Gx	Nanjing Agr Univ;Jiangsu Acad Agr Sci	Peoples R China	Wang, Yanpeng;Adnan, Abbas;Wang, Xiaochan;Shi, Yinyan;Yang, Sijun;Ding, Qishuo;Sun, Guoxiang	Agronomy;Plant Sciences	Agriculture;Plant Sciences	10	45	4	45	34	FEB	Jiangsu Agricultural Science And Technology Innovation Fund Of Jiangsu Provincial Department Of Finance [Cx (17)1002]	Wang, Xc (通讯作者)，Nanjing Agr Univ, Coll Engn, Nanjing 210031, Peoples R China.
	2020	5	The Right Crops In The Right Place For The Food-Energy Nexus: Potential Analysis On Rice And Wheat In Hokkaido Using Crop Growth Models	Food-Energy Nexus;Food-Energy Trade-Off;Crop Growth Model;Interdisciplinary Research;Biomass;Bioenergy	Yield;Systems;Wofost	Journal Of Cleaner Production	Balda, Mc;Kawajiri, K	Natl Inst Adv Ind Sci & Technol	Japan	Balda, Marisabel Cuberos;Kawajiri, Kotaro	Green & Sustainable Science & Technology;Engineering, Environmental;Environmental Sciences	Science & Technology - Other Topics;Engineering;Environmental Sciences & Ecology	2	8	5	8	28	AUG 1	缺	Kawajiri, K (通讯作者)，Natl Inst Adv Ind Sci & Technol, 16-1 Onogawa, Tsukuba, Ibaraki 3058569, Japan.
	2006	8	Soybean Agronomic Performance As A Function Of Crop Sucession In No Tillage System	Crops Rotation;Productivity System;Soybeans Yield;Glycine Max	缺失字段	Ciencia E Agrotecnologia	Brandt, Ea;De Souza, Lcf;Vitorino, Act;Marchetti, Me	Coperplan;Dca Ufms	Brazil	Brandt, Eduardo Andre;Ferreira De Souza, Luiz Carlos;Tadeu Vitorino, Antonio Carlos;Marchetti, Marlene Estevao	Agriculture, Multidisciplinary;Agronomy	Agriculture	2	13	8	13	13	SEP-OCT	缺	Brandt, Ea (通讯作者)，Coperplan, Av Aziz Rasselen 66, Br-79822059 Dourados, Ms, Brazil.
	2022	0	Innovation Of Strip Fertilization Planting For Rice Straw Crushing With Back-Throwing And Interrow-Laying	Straw Returning;Compound Operation;Clean-Area Planting;Inter-Row Stacking;Strip Seeding	Tillage	Plant Methods	Shi, Yy;Jiang, Y;Wang, Xc;Yu, Hm;Liu, H;Chen, Jb	Kunshan Stn Agr Mechanizat Technol Extens;Nanjing Agr Univ	Peoples R China	Shi, Yinyan;Jiang, Ye;Wang, Xiaochan;Yu, Haiming;Liu, Hui;Chen, Jingbo	Biochemical Research Methods;Plant Sciences	Biochemistry & Molecular Biology;Plant Sciences	9	9	0	9	35	MAR 15	Natural Science Foundation Of Jiangsu Province [Bk20210410];National Natural Science Foundation Of China [51905281]	Wang, Xc (通讯作者)，Nanjing Agr Univ, Coll Engn, Dept Elect Engn, Box 96,40 Dianjiangtai Rd, Nanjing 210031, Peoples R China.
	2021	4	Effects Of Long-Term No Tillage And Straw Return On Greenhouse Gas Emissions And Crop Yields From A Rice-Wheat System In Central China	No Tillage;Straw Return;Greenhouse Gas Emission;Soil Organic Carbon	Soil Organic-Carbon;Nitrous-Oxide Emissions;Ch4 Emissions;N2O Emission;Management;Fertilizer;Rotation;Paddy;Sequestration;Mitigation	Agriculture Ecosystems & Environment	Guo, Lj;Zhang, L;Liu, L;Sheng, F;Cao, Cg;Li, Cf	Yangtze Univ;Huazhong Agr Univ;Hubei Univ;Hainan Univ	Peoples R China	Guo, Lijin;Zhang, Li;Liu, Lei;Sheng, Feng;Cao, Caogui;Li, Chengfang	Agriculture, Multidisciplinary;Ecology;Environmental Sciences	Agriculture;Environmental Sciences & Ecology	78	136	4	136	66	DEC 1	National Key Research And Development Project Of China [2017Yfd0301403];National Natural Science Foundation Of China [31671637];Natural Science Foundation Of Hubei Province [2018Cfb608];Hainan Provincial Natural Science Foundation Of China [2019Rc111];Priming Scientific Research Foundation Of Hainan University [Kyqd(Zr)1982]	Li, Cf (通讯作者)，Huazhong Agr Univ, Moa Key Lab Crop Ecophysiol & Farming Syst Middle, Coll Plant Sci & Technol, Wuhan 430070, Peoples R China.
	2016	21	Sustainability Of Rice Intensification In Uruguay From 1993 To 2013	Eco-Efficiency;Resource-Use Efficiency;Carbon Footprint;Environmental Impact;Energy;Nitrogen	Nitrogen-Fertilization;Environmental Impacts;Carbon Footprint;Food Security;Efficiency;Systems;Energy;Yield;Maize;Wheat	Global Food Security-Agriculture Policy Economics And Environment	Pittelkow, Cm;Zorrilla, G;Terra, J;Riccetto, S;Macedo, I;Bonilla, C;Roel, A	Natl Inst Agr Res Inia;Univ Calif Davis;Univ Illinois	Usa;Uruguay	Pittelkow, Cameron M;Zorrilla, Gonzalo;Terra, Jose;Riccetto, Sara;Macedo, Ignacio;Bonilla, Camila;Roel, Alvaro	Food Science & Technology	Food Science & Technology	1	40	21	40	52	JUN	U.S. Fulbright Scholar Program	Pittelkow, Cm (通讯作者)，Univ Illinois, Dept Comp Sci, 1304 W Springfield Ave, Urbana, Il 61801 Usa.
	2009	36	Combining Ridge With No-Tillage In Lowland Rice-Based Cropping System: Long-Term Effect On Soil And Rice Yield	Aggregate-Size Distribution;Conservative Tillage;Flooded Paddy Field;Soil Profile Pattern	Organic-Matter;Management-Practices;Nitrogen;Phosphorus;Growth;Wheat;Aggregation;Irrigation;Rotation;Storage	Pedosphere	Jiang, Xj;Xie, Dt	Southwest Univ	Peoples R China	Jiang Xian-Jun;Xie De-Ti	Soil Science	Agriculture	5	44	46	44	50	AUG	National Natural Science Foundation Of China [40501033];National Key Technologies R&D Program For The 11Th Five-Year Plan Of China [2007Bad87B10]	Jiang, Xj (通讯作者)，Southwest Univ, Coll Resources & Environm, 216 Tiansheng Rd, Chongqing 400716, Peoples R China.
	2015	4	Evaluation Of Nitrogen Requirement And Efficiency Of Rice In The Region Of Yangtze River Valley Based On Large-Scale Field Experiments	Nitrogen Fertilization;Yield Increment;N Uptake Requirement;N Efficiency;Rice	Wheat-Maize System;Irrigated Rice;Management;Strategies;China;Asia	Journal Of Integrative Agriculture	Cong, Rh;Zhang, Z;Lu, Jw;Li, Xk;Ren, T;Wang, Wn	Huazhong Agr Univ	Peoples R China	Cong Ri-Huan;Zhang Zhi;Lu Jian-Wei;Li Xiao-Kun;Ren Tao;Wang Wei-Ni	Agriculture, Multidisciplinary	Agriculture	1	28	5	28	25	缺失字段	Special Fund For Agro-Scientific Research In The Public Interest In China [201103039];Fundamental Research Funds For The Central Universities Key Projects, China [2013Py113];Natural Science Foundation Of Hubei Province, China [2013Cfb203];Research Funds Of Huazhong Agricultural University, China [52209-814032]	Lu, Jw (通讯作者)，Huazhong Agr Univ, Coll Resources & Environm Sci, Minist Agr, Key Lab Arable Land Conservat Middle & Lower Reac, Wuhan 430070, Peoples R China.
	2017	23	Impacts Of Long-Term Nitrogen Fertilization On Acid Buffering Rates And Mechanisms Of A Slightly Calcareous Clay Soil	Acid Buffering Rate;Mineral Weathering;Rice-Wheat Rotation;Soil Acidification Rate	Proton Sources;Base Cations;Acidification;Deposition;Netherlands;Ecosystems;Simulation;Capacity;Systems;Forest	Geoderma	Zhang, Yt;De Vries, W;Thomas, Bw;Hao, Xy;Shi, Xj	Wageningen Univ & Res;Southwest Univ;Agr & Agri Food Canada	Canada;Netherlands;Peoples R China	Zhang, Yuting;De Vries, Wim;Thomas, Ben W;Hao, Xiying;Shi, Xiaojun	Soil Science	Agriculture	11	111	28	111	30	NOV 1	National Key Technology Research And Development Program [2015Bado6B04]	Shi, Xj (通讯作者)，Southwest Univ, Coll Resources & Environment;, Chongqing 400716, Peoples R China.
	2009	0	Application Of Statistic Experimental Design To Assess The Effect Of Gamma-Irradiation Pre-Treatment On The Drying Characteristics And Qualities Of Wheat	Statistic Experimental Design;Gamma Irradiation;Drying;Quality;Wheat	Rice;Vegetables;Viscosity;Fruits	Computer And Computing Technologies In Agriculture Ii, Volume 2	Yu, Y;Wang, J	Zhejiang Univ	Peoples R China	Yu, Yong;Wang, Jun	Agriculture, Multidisciplinary;Computer Science, Interdisciplinary Applications	Agriculture;Computer Science	0	2	0	2	15	缺失字段	缺	Yu, Y (通讯作者)，Zhejiang Univ, Dept Biosyst Engn, Hangzhou 31002, Zhejiang, Peoples R China.
	2008	43	Methane And Nitrous Oxide Fluxes In Annual And Perennial Land-Use Systems Of The Irrigated Areas In The Aral Sea Basin	Arid Climate;Central Asia;Climate Change;Cotton;Dryland Agriculture;Greenhouse Gases;Irrigation;Land Use Change;Rice;Tugai Forest;Uzbekistan;Winter Wheat	Rice Fields;Emissions;Soil;N2O;Forest;Wheat;Denitrification;Nitrification;Region;Gases	Global Change Biology	Scheer, C;Wassmann, R;Kienzler, K;Ibragimov, N;Lamers, Jpa;Martius, C	Int Rice Res Inst;Univ Bonn;Forschungszentrum Karlsruhe	Philippines;Germany	Scheer, Clemens;Wassmann, Reiner;Kienzler, Kirsten;Ibragimov, Nazar;Lamers, John P A;Martius, Christopher	Biodiversity Conservation;Ecology;Environmental Sciences	Biodiversity & Conservation;Environmental Sciences & Ecology	2	68	45	68	55	OCT	German Ministry For Education And Research [0339970A]	Wassmann, R (通讯作者)，Forschungszentrum Karlsruhe, Inst Meteorol & Climate Res Atmospher Environm Re, Kreuzeckbahnstr 19, D-82467 Garmisch Partenkirchen, Germany.
	2009	55	Comparison Of Manual And Automated Chambers For Field Measurements Of N2O, Ch4, Co2 Fluxes From Cultivated Land	Automated And Manual Methods;Carbon Dioxide;Nitrous Oxide;Methane;Rice-Wheat Rotation	Nitrous-Oxide Emissions;Carbon-Dioxide;Soil Respiration;Inner-Mongolia;Forest Soils;Arable Soils;Gas Fluxes;Methane;Temperature;Atmosphere	Atmospheric Environment	Yao, Zs;Zheng, Xh;Xie, Bh;Liu, Cy;Mei, Bl;Dong, Hb;Butterbach-Bahl, K;Zhu, Jg	Karlsruhe Res Ctr;Chinese Acad Sci	Germany;Peoples R China	Yao, Zhisheng;Zheng, Xunhua;Xie, Baohua;Liu, Chunyan;Mei, Baoling;Dong, Haibo;Butterbach-Bahl, Klaus;Zhu, Jianguo	Environmental Sciences;Meteorology & Atmospheric Sciences	Environmental Sciences & Ecology;Meteorology & Atmospheric Sciences	3	129	61	129	32	APR	National Natural Science Foundation Of China [40425010];Chinese Academy Of Sciences [Kzcx2-Yw-204, Kzcx3-Sw-440];European Union [Ip 017841];Helmholtz Society Via The Joined Sino-German Laboratory Entrance	Zheng, Xh (通讯作者)，Chinese Acad Sci, State Key Lab Atmospher Boundary Layer Phys & Atm, Inst Atmospher Phys, Beijing 100029, Peoples R China.
	2015	67	On-Farm Economic And Environmental Impact Of Zero-Tillage Wheat: A Case Of North-West India	缺失字段	Carbon Sequestration;Residue Management;Cropping System;No-Till;Emissions;Productivity;Agriculture;Restoration;Rotation;Storage	Experimental Agriculture	Aryal, Jp;Sapkota, Tb;Jat, Ml;Bishnoi, Dk	Int Maize & Wheat Improvement Ctr Cimmyt;Chaudhary Charan Singh Haryana Agr Univ	India	Aryal, Jeetendra Prakash;Sapkota, Tek B;Jat, M L;Bishnoi, Dalip K	Agronomy	Agriculture	1	38	68	38	37	JAN	Csisa - Bill And Melinda Gates Foundation;Usaid	Aryal, Jp (通讯作者)，Cg Block,Natl Agr Sci Ctr Nasc Complex,Dps Marg, New Delhi 110012, India.
	2013	10	Crop Yield, P Uptake And Soil Organic Phosphorus Fractions In Response To Short-Term Tillage And Fertilization Under A Rape-Rice Rotation In Central China	Fertilization;Organic P Fractions;P Uptake;Tillage Practices;Yield	Paddy Soil;No-Tillage;Oxisol;System;Manure;Wheat	Journal Of Soil Science And Plant Nutrition	Zhang, Zs;Cao, Cg;Cai, Ml;Li, Cf	Huazhong Agr Univ	Peoples R China	Zhang, Z S;Cao, C G;Cai, M L;Li, C F	Plant Sciences;Environmental Sciences;Soil Science	Plant Sciences;Environmental Sciences & Ecology;Agriculture	3	26	13	26	31	缺失字段	National Technology Project For High Food Yield, China [2011Bad16B02];National Natural Science Foundation Of China [31100319];Program For Changjiang Scholars And Innovative Research Team In University Of China [Irt1247];Fundamental Research Funds For The Central Universities [2013Py106]	Li, Cf (通讯作者)，Huazhong Agr Univ, Coll Plant Sci & Technol, Moa Key Lab Crop Ecophysiol & Farming Syst Middle, Wuhan 430070, Peoples R China.
	2021	22	Immobilization Of Exchangeable Cd In Soil Using Mixed Amendment And Its Effect On Soil Microbial Communities Under Paddy Upland Rotation System	Soil Cd;Mixed Amendment;Rice;Soil Microbial Community;Plfas	Rice Oryza-Sativa;Metal-Contaminated Soils;Plant-Growth;Remediation;Accumulation;Stabilization;Carbon;China;Plfa	Chemosphere	Gong, Ld;Wang, Jw;Abbas, T;Zhang, Qc;Cai, M;Tahir, M;Wu, D;Di, Hj	Univ Minnesota;Zhejiang Univ;Agr Technol Extens Ctr Hangzhou City	Usa;Peoples R China	Gong, Longda;Wang, Jingwen;Abbas, Touqeer;Zhang, Qichun;Cai, Mei;Tahir, Muhammad;Wu, Dan;Di, Hongjie	Environmental Sciences	Environmental Sciences & Ecology	9	55	22	55	34	JAN	National Natural Science Foundation Of China [41877044];Science And Technology Bureau Project Of Hangzhou [179464]	Zhang, Qc (通讯作者)，Zhejiang Univ, Coll Environm & Resource Sci, Hangzhou 310058, Peoples R China.
	2019	29	Linking Methane Emissions To Methanogenic And Methanotrophic Communities Under Different Fertilization Strategies In Rice Paddies	Long-Term Fertilization;Ch4;Methanogen;Methanotroph;Rice Paddies	Nitrous-Oxide Emissions;Air Co2 Enrichment;3-Year Field Measurement;Ch4 Emissions;Flooded Rice;Elevated Co2;Microbial Communities;Rising Temperature;Oxidizing Bacteria;Wheat Rotation	Geoderma	Kong, Dl;Li, Sq;Jin, Yg;Wu, S;Chen, J;Hu, T;Wang, H;Liu, Sw;Zou, Jw	Nanjing Agr Univ;Anhui Sci & Technol Univ	Peoples R China	Kong, Delei;Li, Shuqing;Jin, Yaguo;Wu, Shuang;Chen, Jie;Hu, Tao;Wang, Hong;Liu, Shuwei;Zou, Jianwen	Soil Science	Agriculture	24	171	30	171	74	AUG 1	Natural Science Foundation Of China [41771323, 41771268];National Key Research And Development Program Of China [2016Yfd0201200];Open Fund Of Anhui Province Key Laboratory Of Farmland Ecological Conservation And Pollution Prevention, China [Klfecpp2018001];Major Special Science And Technology Project Of Anhui Province, China [16030701102];Fundamental Research Funds For The Central Universities, C…	Liu, Sw (通讯作者)，Nanjing Agr Univ, Coll Resources & Environm Sci, Jiangsu Key Lab Low Carbon Agr & Ghgs Mitigat, Nanjing 210095, Jiangsu, Peoples R China.
	2019	15	Effects Of Organic-Inorganic Amendments On The Cadmium Fraction In Soil And Its Accumulation In Rice (Oryza Sativa L.)	Combined Amendment;Soil Heavy Metals;Cadmium Distribution;Cadmium Accumulation;Oryza Sativa L	Contaminated Soil;Cd;Remediation;Wheat;Compost;Lead;Phytoavailability;Toxicity;Biochar;Growth	Environmental Science And Pollution Research	Li, B;Yang, L;Wang, Cq;Zheng, Sq;Xiao, R;Guo, Y	Sichuan Agr Univ;Jinyang Agr Bur Sichuan Prov	Peoples R China	Li, Bing;Yang, Lan;Wang, Chang Quan;Zheng, Shun Qiang;Xiao, Rui;Guo, Yong	Environmental Sciences	Environmental Sciences & Ecology	7	119	17	119	40	MAY	Sichuan Agricultural University;Jinyang Agricultural Bureau Of Sichuan Province;National Key Research And Development Program Of China [2017Yfd0301701];Science And Technology Support Plan Of Sichuan Province [2017Sz0188]	Wang, Cq (通讯作者)，Sichuan Agr Univ, Coll Resources Sci & Technol, 211Huimin Rd, Chengdu 611130, Sichuan, Peoples R China.
	2017	4	Optimizing Nitrogen Management Strategy Under Wheat Straw Incorporation For Higher Rice Production And Nitrogen Use Efficiency	Grain Yield;Modified Farmers';N Fertilizer Practice;Nitrogen Use Efficiency;Straw Incorporation	Grain-Yield;Residue Management;Crop-Rotation;Quality;Systems;China;Fertilization;Dynamics;Impacts	Journal Of Plant Nutrition	Hu, Yj;Zhang, Hc	Yangzhou Univ	Peoples R China	Hu, Yajie;Zhang, Hongcheng	Plant Sciences	Plant Sciences	7	61	4	61	44	缺失字段	Ministry Of Science And Technology In China [2011Bad16B03];Science And Technology Support Program Of Jiangsu Province, China [Be2012301];Priority Academic Program Development Of Jiangsu Higher Education Institutions	Zhang, Hc (通讯作者)，Yangzhou Univ, Jiangsu Key Lab Crop Genet & Physiol, Coinnovat Ctr Modern Prod Technol Grain Crops, Yangzhou 225009, Jiangsu, Peoples R China.
	2021	0	Using Diffusive Gradients In Thin Films Technique For In-Situ Measurement Of Labile Phosphorus Around Oryza Sativa L. Roots In Flooded Paddy Soils	Fertilization Reduction;Labile P;Rice Root;Zr-Oxide Dgt;Fe-P Coupling	Rice-Wheat Rotation;P-Availability;Dgt;Gel;Sediments;Fertilization;Phosphate;Water;Iron	Pedosphere	Wang, Y;Chen, H;Wang, L;Zhu, Wb;Yuan, Jh;Jaisi, Dp;Zhao, X;Wang, Sq	Univ Delaware;Minist Environm Protect;Chinese Acad Sci	Usa;Peoples R China	Wang, Yu;Chen, Hao;Wang, Lei;Zhu, Wenbin;Yuan, Jiahui;Jaisi, Deb P;Zhao, Xu;Wang, Shenqiang	Soil Science	Agriculture	5	35	0	35	32	FEB	National Key Research And Development Program Of China [2017Yfd0200206];National Natural Science Foundation Of China [41671304];National Basic Research And Development Program Of China [2015Cb150403]	Wang, Sq (通讯作者)，Chinese Acad Sci, Inst Soil Sci, State Key Lab Soil & Sustainable Agr, Changshu Natl Agroecosyst Observat & Res Stn, Nanjing 210008, Peoples R China.
	2016	70	Substitution Of Fertilizer-N By Green Manure Improves The Sustainability Of Yield In Double-Rice Cropping System In South China	Double-Rice Cropping System;Green Manure;N Fertilizer;N-Supplying Capacity;Sustainability Indices	Long-Term Application;Soil Quality;Organic Manure;Nitrogen;Wheat;Trends;Ammonium;Kinetics;Nitrate;Legume	Field Crops Research	Xie, Zj;Tu, Sx;Shah, F;Xu, Cx;Chen, Jr;Han, D;Liu, Gr;Li, Hl;Muhammad, I;Cao, Wd	Jiangxi Acad Agr Sci;Hubei Collaborat Innovat Ctr Grain Ind;Caas;Abdul Wali Khan Univ Mardan;Huazhong Agr Univ	Pakistan;Peoples R China	Xie, Zhijian;Tu, Shuxin;Shah, Farooq;Xu, Changxu;Chen, Jingrui;Han, Dan;Liu, Guangrong;Li, Hailan;Muhammad, Imtiaz;Cao, Weidong	Agronomy	Agriculture	24	144	93	144	46	MAR 1	Special Fund For Agro-Scientific Research In The Public Interest [201103005, 201303106];National Science Foundation [41471407]	Tu, Sx (通讯作者)，Huazhong Agr Univ, Coll Resources & Environm, Microelement Res Ctr, Wuhan 430070, Peoples R China;Xu, Cx (通讯作者)，Jiangxi Acad Agr Sci, Inst Soil & Fertilizer & Resources & Environm, Nanchang 330200, Peoples R China.
	2019	14	Differential Response From Nitrogen Sources With And Without Residue Management Under Conservation Agriculture On Crop Yields, Water-Use And Economics In Maize-Based Rotations	Net Returns;Coated Slow Release N Fertilizer (Ncu And Scu);Permanent Bed;Radiation Conversion Efficiency;System Productivity	Indo-Gangetic Plains;Rice-Wheat Rotation;Long-Term Impact;Soil Quality;Establishment Methods;Use Efficiency;Systems;Productivity;Tillage;Fertilizers	Field Crops Research	Jat, Sl;Parihar, Cm;Singh, Ak;Nayak, Hs;Meena, Br;Kumar, B;Parihar, Md;Jat, Ml	Iimr;Iari;Ccshau;Int Maize & Wheat Improvement Ctr Cimmyt India	India	Jat, S L;Parihar, C M;Singh, A K;Nayak, H S;Meena, B R;Kumar, B;Parihar, M D;Jat, M L	Agronomy	Agriculture	1	31	15	31	62	APR 15	Indian Council Of Agricultural Research	Parihar, Cm (通讯作者)，Iimr, Icar, New Delhi 110012, India.
	2009	20	Quantitative Evaluation Of Climatic Variability And Risks For Wheat Yield In India	缺失字段	Diverse Agro-Environments;Gangetic Plains;Rice Yields;Impact Assessment;Crop Models;Systems;Agriculture	Climatic Change	Pathak, H;Wassmann, R	Int Rice Res Inst;Inst Meteorol & Climate Res Imk Ifu;Indian Agr Res Inst;Irri India Off	Philippines;Germany;India	Pathak, H;Wassmann, R	Environmental Sciences;Meteorology & Atmospheric Sciences	Environmental Sciences & Ecology;Meteorology & Atmospheric Sciences	3	28	22	28	29	MAR	Alexander Von Humboldt Foundation, Germany;Forschungszentrum Karlsruhe;Institut Fur Meteorologie Und Klimaforschung (Imk-Ifu);Garmisch-Partenkirchen, Germany	Pathak, H (通讯作者)，Indian Agr Res Inst, Unit Simulat & Informat, New Delhi 110012, India.
	2017	4	Long Term Effect Of Legume Intensified Crop Rotations And Tillage Practices On Productivity And Profitability Of Maize Vis-A-Vis Soil Fertility In North-Western Indo-Gangetic Plains Of India	Chickpea;Legume Intensified Crop Rotations;Maize Productivity;Mungbean;Sesbania;Soil Health;Tillage;Total Soil Carbon	Rice-Wheat System;Conservation Agriculture;No-Till;Organic-Matter;Water Productivity;Residue Management;Microbial Biomass;Use Efficiency;Yield Trends;Economics	Legume Research	Yadav, Mr;Parihar, Cm;Jat, Sl;Singh, Ak;Kumar, R;Yadav, Rk;Kuri, Br;Parihar, Md;Yadav, B;Verma, Ap;Jat, Ml	Union Bank India;Int Plant Nutr Inst;Icar Natl Dairy Res Inst;Int Maize & Wheat Improvement Ctr;Icar Indian Inst Maize Res	India	Yadav, M R;Parihar, C M;Jat, S L;Singh, A K;Kumar, Rakesh;Yadav, R K;Kuri, B R;Parihar, M D;Yadav, Brijesh;Verma, A P;Jat, M L	Agronomy	Agriculture	5	22	4	22	52	APR	Indian Council Of Agricultural Research;Cimmyt-Ccafs	Yadav, Mr (通讯作者)，Icar Indian Inst Maize Res, New Delhi 110012, India;Yadav, Mr (通讯作者)，Icar Natl Dairy Res Inst, Karnal, India.
	2022	0	Conservation Agriculture Practice Influences Soil Organic Carbon Pools In Intensive Rice-Based Systems Of The Eastern Indo-Gangetic Plain	Bangladesh;Carbon Balances;Carbon Sequestration;Climate Change;Cropping System;Minimum Tillage	Wheat Cropping System;Microbial Biomass;No-Tillage;Matter;Sequestration;Management;Fractions;Decomposition;Productivity;Fertilizer	Soil Use And Management	Islam, Ma;Bell, Rw;Johansen, C;Jahiruddin, M;Haque, Me;Vance, W	Conservat Agr Project;Murdoch Univ;Bangladesh Agr Univ	Bangladesh;Australia	Islam, Md Ariful;Bell, Richard W;Johansen, Chris;Jahiruddin, M;Haque, Md Enamul;Vance, Wendy	Soil Science	Agriculture	2	2	0	2	63	APR	Australian Centre For International Agricultural Research [Lwr 2005/001]	Islam, Ma (通讯作者)，Bangladesh Agr Res Inst, Farm Res Div, Pabna 6600, Bangladesh.
	2016	7	Band Tillage With Fertilizer Application For Unpuddled Transplanting Rice In Northeast Of China	Conservation Agriculture;Tillage System;Unpuddled Rice;Irrigation;Water Saving;Economics	Soil-Temperature;Water Productivity;Strip-Tillage;Yield;Wheat;Management;Rotation;System;Growth;Sri	International Journal Of Agricultural And Biological Engineering	Sarker, Kk;Xu, Cl;Wang, Xy;Li, Mj;Li, Lh;Liu, Gm	China Agr Univ;Northeast Agr Univ;Chinese Acad Agr Mechanizat Sci;Harbin Acad Agr Sci;Bari;Henan Agr Univ	Bangladesh;Peoples R China	Sarker, Khokan Kumer;Xu Chunlin;Wang Xiaoyan;Li Minjin;Li Lianhao;Liu Guiming	Agricultural Engineering	Agriculture	3	23	7	23	50	JUL	59Th Chinese Postdoctoral Science Foundation [2016M59068]	Xu, Cl (通讯作者)，Northeast Agr Univ, Coll Engn, 59 Mucai St, Harbin 150070, Peoples R China.
	2018	59	Combined Controlled-Released Nitrogen Fertilizers And Deep Placement Effects Of N Leaching, Rice Yield And N Recovery In Machine-Transplanted Rice	Controlled Release Nitrogen Fertilizer;Fertilizer Deep Placement;N Leaching;Rice Yield;N Recovery	Double-Cropping System;Polymer-Coated Urea;Taihu Lake Region;Use Efficiency;Rotation System;Wheat Rotations;Paddy Fields;China;Soil;Management	Agriculture Ecosystems & Environment	Ke, J;He, Rc;Hou, Pf;Ding, C;Ding, Yf;Wang, Sh;Liu, Zh;Tang, S;Ding, Cq;Chen, L;Li, Gh	Nanjing Agr Univ;Anhui Agr Univ;Jiangsu Acad Agr Sci	Peoples R China	Ke, Jian;He, Rongchuan;Hou, Pengfu;Ding, Chao;Ding, Yanfeng;Wang, Shaohua;Liu, Zhenghui;Tang, She;Ding, Chengqiang;Chen, Lin;Li, Ganghua	Agriculture, Multidisciplinary;Ecology;Environmental Sciences	Agriculture;Environmental Sciences & Ecology	18	181	72	181	62	OCT 1	National Key Research And Development Program Of China [2016Yfd0300505, 2017Yfd0301200];National Major Project Of Science And Technology Ministry Of China [2017Zx07202-004-03];Jiangsu Key Research And Development Program [Be2017369]	Li, Gh (通讯作者)，Nau, Agron Coll, 1 Weigang St, Nanjing 210095, Jiangsu, Peoples R China.
	2011	45	The Possible Effect Of Climate Warming On Northern Limits Of Cropping System And Crop Yield In China	Climate Warming;The Northern Limits Of Cropping System;The Planting Northern Limits Of Winter Wheat;The Planting Northern Limits Of Double Rice;Crop Yield	缺失字段	Agricultural Sciences In China	Yang, Xg;Liu, Zj;Chen, F	China Agr Univ	Peoples R China	Yang Xiao-Guang;Liu Zhi-Juan;Chen Fu	Agriculture, Multidisciplinary	Agriculture	4	97	53	97	27	APR 20	Mode Construction Of Modern Farming System And Supporting Technology Research And Demonstration, China [200803028]	Yang, Xg (通讯作者)，China Agr Univ, Coll Resources & Environm Sci, Beijing 100193, Peoples R China.
	2021	4	The Response Of Agronomic Characters And Rice Yield To Organic Fertilization In Subtropical China: A Three-Level Meta-Analysis	Organic Fertilization;Three-Level Meta-Analysis;Soil Physicochemical Properties;Rice Agronomic Characters;Rice Yield	Nitrogen Use Efficiency;Straw Incorporation;Cropping Systems;Wheat Rotation;Soil;Manure;Growth;Emissions;Retention;Productivity	Field Crops Research	Liu, Ly;Li, Hy;Zhu, Sh;Gao, Y;Zheng, Xq;Xu, Y	Minist Agr & Rural Affairs	Peoples R China	Liu, Liyuan;Li, Houyu;Zhu, Shuhao;Gao, Yi;Zheng, Xiangqun;Xu, Yan	Agronomy	Agriculture	21	65	4	65	67	APR 1	National Key Research And Development Program Of China [2016Yfd0201201]	Zheng, Xq;Xu, Y (通讯作者)，Minist Agr & Rural Affairs, Agroenvironm Protect Inst, Tianjin 300110, Peoples R China.
	2005	11	Contribution Of Earthworm Activity To The Infiltration Of Nitrogen In A Wheat Agroecosystem	Earthworms;Leachate;Nitrogen;Nitrogen-15;Organic Matter	Water Infiltration;Stability	Biology And Fertility Of Soils	Wang, X;Hu, F;Li, Hx	Nanjing Agr Univ	Peoples R China	Wang, X;Hu, F;Li, Hx	Soil Science	Agriculture	3	43	13	43	20	MAY	缺	Hu, F (通讯作者)，Nanjing Agr Univ, Coll Resources & Environm Sci, Nanjing 210095, Peoples R China.
	2004	18	Biologically Defined Soil Organic Matter Pools As Affected By Rotation And Tillage	Microbial Biomass C And N;Potentially Mineralizable C And N;Carbon Sequestration	缺失字段	Environmental Management	Doyle, Gl;Rice, Cw;Peterson, De;Steichen, J	Kansas State Univ	Usa	Doyle, Geoffrey L;Rice, Charles W;Peterson, Dallas E;Steichen, James	Environmental Sciences	Environmental Sciences & Ecology	2	11	18	11	50	JUL	缺
	2020	7	Detection And Enumeration Of Wheat Grains Based On A Deep Learning Method Under Various Scenarios And Scales	Wheat Grain;Deep Learning;Faster R-Cnn;Object Detection;Counting	Convolutional Networks;Yield Determination;Rice;Weight;Region;Segmentation;Components;Number	Journal Of Integrative Agriculture	Wu, W;Yang, Tl;Li, R;Chen, C;Liu, T;Zhou, K;Sun, Cm;Li, Cy;Zhu, Xk;Guo, Ws	Yangzhou Univ	Peoples R China	Wei, Wu;Tian-Le, Yang;Rui, Li;Chen, Chen;Tao, Liu;Kai, Zhou;Cheng-Ming, Sun;Chun-Yan, Li;Xin-Kai, Zhu;Wen-Shan, Guo	Agriculture, Multidisciplinary	Agriculture	8	24	8	24	30	AUG	National Key Research And Development Program Of China [2017Yfd0301205];Postgraduate Research & Practice Innovation Program Of Jiangsu Province, China [Kycx18_2371];National Natural Science Foundation Of China [31701355, 31671615];China Postdoctoral Science Foundation, China [2016M600448];Priority Academic Program Development Of Jiangsu Higher Education Institutions, China (Papd);Yangzhou Science…	Sun, Cm (通讯作者)，Yangzhou Univ, Jiangsu Key Lab Crop Genet & Physiol, Coinnovat Ctr Modern Prod Technol Grain Crops, Yangzhou 225009, Jiangsu, Peoples R China.
	2019	11	Effectiveness Of Conservation Agriculture In Increasing Crop Productivity In Low-Input Rainfed Rice Cropping Systems Under Humid Subtropical Climate	Conservation Agriculture;Crop Residue Mulch;No-Tillage;Soil Nitrogen;Weeds	Residue Management-Practices;Upland Rice;Physical-Properties;Tillage Systems;Weed Emergence;Cover Crops;Soil;Nitrogen;Wheat;Phosphorus	Field Crops Research	Ranaivoson, L;Naudin, K;Ripoche, A;Rabeharisoa, L;Corbeels, M	Univ Antananarivo;Ctr Natl Rech Appl Dev Rural Fofifa;Univ Montpellier;Int Maize & Wheat Improvement Ctr Cimmyt;Empresa Brasileira Pesquisa Agr Embrapa;Ctr Cooperat Int Rech Agron Dev Cirad	Kenya;France;Brazil;Madagascar	Ranaivoson, Lalaina;Naudin, Krishna;Ripoche, Aude;Rabeharisoa, Lilia;Corbeels, Marc	Agronomy	Agriculture	4	29	12	29	57	JUN 1	'Foibem-Pirenena Momba Ny Fikarohana Ampiharina Amin'Ny Fampandrosoana Ny Eny Ambanivohitra' (Fofifa);'Centre De Cooperation Internationale En Recherche Agronomique Pour Le Developpement' (Cirad);European Union;Agropolis Foundation;Robert S. Mcnamara Fellowships Program	Ranaivoson, L (通讯作者)，Ctr Natl Rech Appl Dev Rural Fofifa, Bp 1690, Antananarivo, Madagascar.
	2014	48	Soil Fertility And Its Significance To Crop Productivity And Sustainability In Typical Agroecosystem: A Summary Of Long-Term Fertilizer Experiments In China	Crop Productivity;Long-Term Fertilizer;Maize;Rice;Soil Fertility;Wheat;Yield Stability	Organic-Carbon Storage;Rice-Wheat Experiment;Yield Stability;Resource Use;Quality;Management;Nitrogen;Rotation;Matter;Region	Plant And Soil	Shang, Qy;Ling, N;Feng, Xm;Yang, Xx;Wu, Pp;Zou, Jw;Shen, Qr;Guo, Sw	Nanjing Agr Univ;Jiangxi Agr Univ	Peoples R China	Shang, Qingyin;Ling, Ning;Feng, Xumeng;Yang, Xiuxia;Wu, Pingping;Zou, Jianwen;Shen, Qirong;Guo, Shiwei	Agronomy;Plant Sciences;Soil Science	Agriculture;Plant Sciences	11	185	54	185	57	AUG	National Basic Research Program Of China [2013Cb127403]	Guo, Sw (通讯作者)，Nanjing Agr Univ, Coll Resources & Environm Sci, Nanjing 210095, Jiangsu, Peoples R China.
	2014	22	Nitrate Leaching In Californian Rice Fields: A Field- And Regional-Scale Assessment	缺失字段	Liquid Cattle Waste;Rice/Wheat Rotation;Fertilizer Nitrogen;Paddy Fields;Water;Denitrification;Soil;Systems;Contamination;Groundwater	Journal Of Environmental Quality	Liang, Xq;Harter, T;Porta, L;Van Kessel, C;Linquist, Ba	Univ Calif Davis;Zhejiang Univ;Ch2Mhill	Usa;Peoples R China	Liang, X Q;Harter, T;Porta, L;Van Kessel, C;Linquist, B A	Environmental Sciences	Environmental Sciences & Ecology	2	53	22	53	59	MAY-JUN	California Rice Research Board;National Natural Science Foundation Of China [41271314]	Liang, Xq (通讯作者)，Zhejiang Univ, Inst Environm Sci & Technol, Coll Environm & Resource Sci, Hangzhou 310058, Zhejiang, Peoples R China.
	2019	24	Long-Term Effects Of Biochar Addition And Straw Return On N2O Fluxes And The Related Functional Gene Abundances Under Wheat-Maize Rotation System In The North China Plain	Biochar;Nitrous Oxide;Amoa;Nirs;Nirk;Nosz	Nitrous-Oxide Emissions;Ammonia-Oxidizing Bacteria;Greenhouse-Gas Emissions;Microbial Community Composition;Rice Paddy;Denitrifying Bacteria;Cropping System;Soil;Archaea;Impact	Applied Soil Ecology	Liu, Xr;Ren, Jq;Zhang, Qw;Liu, C	Chinese Acad Agr Sci	Peoples R China	Liu, Xingren;Ren, Jianqiang;Zhang, Qingwen;Liu, Chong	Soil Science	Agriculture	25	184	30	184	72	MAR	National Natural Science Foundation Of China [41773090, 31300375];National Water Pollution And Treatment Science And Technology Major Project [2015Zx07203-007]	Liu, Xr;Zhang, Qw (通讯作者)，Chinese Acad Agr Sci, Inst Environm & Sustainable Dev Agr, Beijing 100081, Peoples R China.
	2011	5	Influence Of Crop Rotation, Liming And Green Manuring On Soil Properties And Yields	Crop Rotation;Green Manuring;Liming;Soil Properties	Triticum-Aestivum System;Chemical-Properties;Tillage System;Sodic Soil;Rice;Wheat;Productivity;Fertility;Management;Growth	Journal Of Environmental Protection And Ecology	Spoljar, A;Kisic, I;Birkas, M;Gunjaca, J;Kvaternjak, I	Szent Istvan Univ;Coll Agr Krizevci;Univ Zagreb	Croatia;Hungary	Spoljar, A;Kisic, I;Birkas, M;Gunjaca, J;Kvaternjak, I	Environmental Sciences	Environmental Sciences & Ecology	1	21	7	21	46	缺失字段	缺	Kisic, I (通讯作者)，Univ Zagreb, Fac Agr, 25 Svetosimunska St, Zagreb 10000, Croatia.
	2014	46	Methane And Nitrous Oxide Emissions From Direct-Seeded And Seedling-Transplanted Rice Paddies In Southeast China	Ch4;Fertilizer Application;Gwp;Ghgi;N2O;Rice Cropping Regime	Greenhouse-Gas Intensity;Wheat Rotation Systems;Direct N2O Emissions;Cropping Systems;Soil;Water;Fields;Fertilization;Establishment;Agriculture	Plant And Soil	Liu, Sw;Zhang, Yj;Lin, F;Zhang, L;Zou, Jw	Nanjing Agr Univ	Peoples R China	Liu, Shuwei;Zhang, Yaojun;Lin, Feng;Zhang, Ling;Zou, Jianwen	Agronomy;Plant Sciences;Soil Science	Agriculture;Plant Sciences	11	149	49	149	67	JAN	National Basic Research Program Of China [2012Cb417102, 2009Cb118608];National Natural Science Foundation Of China (Nsfc) [41225003, 41171194];Fanedd [200969];Papd;Central University Basic Research Funds-Nanjing Agricultural University Youth Science And Technology Innovation Fund [Y0201300220]	Zou, Jw (通讯作者)，Nanjing Agr Univ, Jiangsu Key Lab Low Carbon Agr & Ghgs Mitigat, Nanjing 210095, Jiangsu, Peoples R China.
	2014	75	Conservation Agriculture In An Irrigated Cotton-Wheat System Of The Western Indo-Gangetic Plains: Crop And Water Productivity And Economic Profitability	Broad And Narrow Bed;Residue Retention;Conventional And Zero Tillage;Gross And Net Returns	Bed Planting System;Clay Loam Soil;Organic-Matter;Carbon Pools;Establishment Methods;Residue Management;Indian Himalayas;Tillage;Aggregation;Rice	Field Crops Research	Das, Tk;Bhattacharyya, R;Sudhishri, S;Sharma, Ar;Saharawat, Ys;Bandyopadhyay, Kk;Sepat, S;Bana, Rs;Aggarwal, P;Sharma, Rk;Bhatia, A;Singh, G;Datta, Sp;Kar, A;Singh, B;Singh, P;Pathak, H;Vyas, Ak;Jat, Ml	Int Maize & Wheat Improvement Ctr Cimmyt;Directorate Weed Sci Res;Indian Agr Res Inst	India	Das, T K;Bhattacharyya, Ranjan;Sudhishri, S;Sharma, A R;Saharawat, Y S;Bandyopadhyay, K K;Sepat, Seema;Bana, R S;Aggarwal, Pramila;Sharma, R K;Bhatia, A;Singh, Geeta;Datta, S P;Kar, A;Singh, Billu;Singh, Parmendra;Pathak, H;Vyas, A K;Jat, M L	Agronomy	Agriculture	2	31	79	31	55	MAR 1	Indian Agricultural Research Institute (Iari), New Delhi	Bhattacharyya, R (通讯作者)，Indian Agr Res Inst, New Delhi 110012, India.
	2019	0	Spatial Distribution Of Isoproturon Dissipation In Varying Agricultural Lands And Characterization Of An Isoproturon Degrading Bacterial Strain S29 From Genus Sphingobium	Isoproturon;Biodegradation;Spatial Variability;Soil Properties;Crop Rotations;Sphingobium	Herbicide Isoproturon;Mineralizing Activity;Microbial Community;Degradation Rate;Soil;Variability;Biodegradation;Field;Pesticides;Amendment	International Journal Of Agriculture And Biology	Abbas, N;Bhatti, Sh;Shahzad, T;Mahmood, F;Azeem, F;Abbas, F;Hussain, S;Hussain, S	Ayub Agr Res Inst;Govt Coll Univ	Pakistan	Abbas, Naila;Bhatti, Sajjad Haider;Shahzad, Tanvir;Mahmood, Faisal;Azeem, Farrukh;Abbas, Farhat;Hussain, Sarfraz;Hussain, Sabir	Agriculture, Multidisciplinary;Biology	Agriculture;Life Sciences & Biomedicine - Other Topics	6	14	0	14	38	缺失字段	Higher Education Commission (Hec) Of Pakistan [20-2540/Nrpu/Rd/Hec/2013]	Hussain, S (通讯作者)，Govt Coll Univ, Dept Environm Sci & Engn, Faisalabad 38000, Pakistan.
	2021	4	Puddled And Zero-Till Unpuddled Transplanted Rice Are Each Best Suited To Different Environments - An Example From Two Diverse Locations In The Eastern Gangetic Plains Of Bangladesh	Puddled Transplanted Rice;Unpuddled Transplanted Rice;Water Productivity;Nitrogen Use Efficiency;Conservation Agriculture	Nitrogen-Use Efficiency;Crop Establishment Methods;Conservation Agriculture;River Floodplain;Water Productivity;Wheat Rotation;Sustainable Intensification;Percolation Losses;Cereal Systems;Drought Stress	Field Crops Research	Chaki, Ak;Gaydon, Ds;Dalal, Rc;Bellotti, Wd;Gathala, Mk;Hossain, A;Siddquie, Nea;Menzies, Nw	Univ Queensland;Bangladesh Wheat & Maize Res Inst;Csiro Agr & Food;Int Maize & Wheat Improvement Ctr;Bangladesh Agr Res Inst	Bangladesh;Australia	Chaki, Apurbo K;Gaydon, Donald S;Dalal, Ram C;Bellotti, William D;Gathala, Mahesh K;Hossain, Akbar;Siddquie, Nur-E-Alam;Menzies, Neal W	Agronomy	Agriculture	2	14	4	14	86	MAR 1	Australian Centre For International Agricultural Research (Aciar);Csiro;Bari;Bwmri;Cimmyt;Uq [Cse/2011/077]	Chaki, Ak (通讯作者)，Univ Queensland, Sch Agr & Food Sci, Brisbane, Qld 4072, Australia;Chaki, Ak (通讯作者)，Csiro Agr & Food, Brisbane, Qld, Australia;Chaki, Ak (通讯作者)，Bangladesh Agr Res Inst, Gazipur, Bangladesh.
	2022	1	Optimized Tillage Improves Yield And Energy Efficiency While Reducing Carbon Footprint In Winter Wheat-Summer Maize Rotation Systems	Tillage;Lca;Energy Balance;Carbon Footprint;Crop Productivity;Economic Benefits	Conservation Agriculture;Fuel Consumption;Cropping Systems;Emissions;Co2;China;Rice	Science Of The Total Environment	Sun, J;Wang, Z;Du, Yd;Zhang, Ex;Gan, Hc;Sun, D;Niu, Wq	Univ Chinese Acad Sci;Northwest A&F Univ	Peoples R China	Sun, Jun;Wang, Zhen;Du, Yadan;Zhang, Erxin;Gan, Haicheng;Sun, Dan;Niu, Wenquan	Environmental Sciences	Environmental Sciences & Ecology	60	60	1	60	62	MAY 10	缺	Du, Yd;Niu, Wq (通讯作者)，Northwest A&F Univ, Key Lab Agr Soil & Water Engn Arid & Semiarid Are, Minist Educ, Yangling 712100, Shaanxi, Peoples R China.
	2019	22	Re-Designing Irrigated Intensive Cereal Systems Through Bundling Precision Agronomic Innovations For Transitioning Towards Agricultural Sustainability In North-West India	缺失字段	Subsurface Drip Irrigation;Water-Use;Conservation Agriculture;Corn Production;Wheat;Productivity;Yield;Soil;Profitability;Tillage	Scientific Reports	Jat, Hs;Sharma, Pc;Datta, A;Choudhary, M;Kakraliya, Sk;Yadvinder-Singh;Sidhu, Hs;Gerard, B;Jat, Ml	Cssri;Int Maize & Wheat Improvement Ctr Cimmyt;Cimmyt	Mexico;India	Jat, H S;Sharma, P C;Datta, Ashim;Choudhary, Madhu;Kakraliya, S K;Yadvinder-Singh;Sidhu, Harminder S;Gerard, B;Jat, M L	Multidisciplinary Sciences	Science & Technology - Other Topics	0	3	22	3	43	NOV 29	Cgiar Research Program (Crps) On Climate Change, Agriculture And Food Security (Ccafs);Cgiar Research Program (Crps) On Wheat Agri-Food Systems (Wheat);Indian Council Of Agricultural Research (Icar);Cgiar Fund Council;Australia (Aciar);Irish Aid;European Union;International Fund For Agricultural Development, Netherlands;International Fund For Agricultural Development, Usaid;International Fund For…	Sharma, Pc (通讯作者)，Cssri, Icar, Karnal, Haryana, India;Jat, Ml (通讯作者)，Int Maize & Wheat Improvement Ctr Cimmyt, New Delhi, India.
	2008	10	Nutrition Accumulation, Remobilization, And Partitioning In Rice On No-Tillage Soil	Nutrition;Rice;Tillage;Yield	Nitrogen-Fertilization;Long-Term;Corn;Wheat;Yield;Systems;Rotation;Ultisol;Nitrate	Journal Of Plant Nutrition	Chen, S;Xia, Gm;Zhang, Gp	Zhejiang Univ;Agr Bur Xiaoshan	Peoples R China	Chen, Song;Xia, Guomian;Zhang, Guoping	Plant Sciences	Plant Sciences	1	16	10	16	27	缺失字段	Department Of Science And Technology Of Zhejiang [2005C12024]	Zhang, Gp (通讯作者)，Zhejiang Univ, Dept Agron, Huajiachi Campus, Hangzhou 310029, Zhejiang, Peoples R China.
	2008	758	The Role Of Conservation Agriculture In Sustainable Agriculture	Conservation Agriculture;Direct Seeding;Zero-Tillage;Rice-Wheat Systems;Bed Planting;Mulching	Crop Residue Management;Oryza-Sativa L.;Soil Organic C;No-Tillage;Clay Loam;Penetration Resistance;Carbon Sequestration;Water Infiltration;Microbial Biomass;Corn Production	Philosophical Transactions Of The Royal Society B-Biological Sciences	Hobbs, Pr;Sayre, K;Gupta, R	Cimmyt;Icarda Cac Off;Cornell Univ	Mexico;Uzbekistan;Usa	Hobbs, Peter R;Sayre, Ken;Gupta, Raj	Biology	Life Sciences & Biomedicine - Other Topics	27	472	790	472	102	FEB 12	缺	Hobbs, Pr (通讯作者)，Cornell Univ, Dept Corp & Soil Sci, Ithaca, Ny 14853 Usa.
	2017	25	Economic Assessment Of Conventional And Conservation Tillage Practices In Different Wheat-Based Cropping Systems Of Punjab, Pakistan	Cost;Tillage Practices;Net Income;Bed Sowing;Cropping Systems;Food Security;Climate Change	Soil Physical-Properties;Weed Management;No-Till;Yield;Agriculture;Rotation;Impact;Growth;Establishment;Productivity	Environmental Science And Pollution Research	Shahzad, M;Hussain, M;Farooq, M;Farooq, S;Jabran, K;Nawaz, A	Bahauddin Zakariya Univ;Univ Western Australia;Islamia Univ Bahawalpur;Gaziosmanpasa Univ;Univ Agr Faisalabad;Duzce Univ;King Saud Univ	Australia;Pakistan;Turkey;Saudi Arabia	Shahzad, Muhammad;Hussain, Mubshar;Farooq, Muhammad;Farooq, Shahid;Jabran, Khawar;Nawaz, Ahmad	Environmental Sciences	Environmental Sciences & Ecology	3	34	25	34	44	NOV	Higher Education Commission Of Pakistan	Hussain, M (通讯作者)，Bahauddin Zakariya Univ, Dept Agron, Multan, Pakistan.
	2009	307	Regional Vulnerability Of Climate Change Impacts On Asian Rice Production And Scope For Adaptation	缺失字段	Submergence Tolerance;Spikelet Fertility;High-Temperature;Carbon-Dioxide;Nitrous-Oxide;No-Till;Wheat;Yields;Trends;Agriculture	Advances In Agronomy, Vol 102	Wassmann, R;Jagadish, Svk;Sumfleth, K;Pathak, H;Howell, G;Ismail, A;Serraj, R;Redona, E;Singh, Rk;Heuer, S	Irri;Res Ctr Karlsruhe Imk Ifu	Philippines;Germany;India	Wassmann, R;Jagadish, S V K;Sumfleth, K;Pathak, H;Howell, G;Ismail, A;Serraj, R;Redona, E;Singh, R K;Heuer, S	Agronomy	Agriculture	3	299	325	299	107	缺失字段	缺	Wassmann, R (通讯作者)，Irri, Manila, Philippines.
	2008	92	Effect Of Land Use Change From Paddy Rice Cultivation To Upland Crop Cultivation On Soil Carbon Budget Of A Cropland In Japan	Net Ecosystem Exchange;Paddy-Upland Crop Rotation;Soil Carbon Budget	Methane Emissions;Central Hokkaido;Organic-Matter;Nitrous-Oxide;Co2 Flux;Field;Dioxide;Water;Management;Dynamics	Agriculture Ecosystems & Environment	Nishimura, S;Yonemura, S;Sawamoto, T;Shirato, Y;Akiyama, H;Sudo, S;Yagi, K	Natl Inst Agroenvironm Sci	Japan	Nishimura, Seiichi;Yonemura, Sefichiro;Sawamoto, Takuji;Shirato, Yasuhito;Akiyama, Hiroko;Sudo, Shigeto;Yagi, Kazuyuki	Agriculture, Multidisciplinary;Ecology;Environmental Sciences	Agriculture;Environmental Sciences & Ecology	9	76	98	76	41	MAY	缺	Nishimura, S (通讯作者)，Natl Inst Agroenvironm Sci, 3-1-3 Kannondai, Tsukuba, Ibaraki 3058604, Japan.
	2022	0	Zinc-Biochemical Co-Fertilization Improves Rice Performance And Reduces Nutrient Surplus Under Semi-Arid Environmental Conditions	Rice;Biofertilization;Zinc;Grain Quality;Nutrient Recovery;Nutrient Surplus	Phosphorus Fertilization;Protein-Content;Nitrogen;Agriculture;Biofertilizer;Cultivation;Efficiency;Rotation;Yield;Wheat	Saudi Journal Of Biological Sciences	El-Sobky, Esea;Taha, Ae;El-Sharnouby, M;Sayed, Sm;Elrys, As	Alexandria Univ;Zagazig Univ;Taif Univ	Egypt;Saudi Arabia	El-Sobky, El-Sayed E A;Taha, Ayman E;El-Sharnouby, Mohamed;Sayed, Samy M;Elrys, Ahmed S	Biology	Life Sciences & Biomedicine - Other Topics	5	5	0	5	58	MAR	Taif University, Taif, Saudi Arabia [Tursp-2020/92]	Elrys, As (通讯作者)，Zagazig Univ, Fac Agr, Soil Sci Dept, Zagazig 44519, Egypt.
	2014	125	Pyrosequencing Reveals Contrasting Soil Bacterial Diversity And Community Structure Of Two Main Winter Wheat Cropping Systems In China	缺失字段	16S Ribosomal-Rna;Microbial Community;Fungal Communities;Land-Use;Rhizosphere;Gradient;Management;Rotation;Tillage;Ph	Microbial Ecology	Zhao, J;Zhang, Rf;Xue, C;Xun, Wb;Sun, L;Xu, Yc;Shen, Qr	Minist Agr;Nanjing Agr Univ;Jiangsu Collaborat Innovat Ctr Solid Organ Waste	Peoples R China	Zhao, Jun;Zhang, Ruifu;Xue, Chao;Xun, Weibing;Sun, Li;Xu, Yangchun;Shen, Qirong	Ecology;Marine & Freshwater Biology;Microbiology	Environmental Sciences & Ecology;Marine & Freshwater Biology;Microbiology	7	112	148	112	57	FEB	Chinese Ministry Of Science And Technology [2013Aa102802, 2011Bad11B03];Agricultural Ministry Of China [201103004, 2011-G27];111 Project [B12009];Priority Academic Program Development (Papd) Of Jiangsu Higher Education Institutions	Shen, Qr (通讯作者)，Minist Agr, Key Lab Plant Nutr & Fertilizat Low Middle Reache, Nanjing 210095, Jiangsu, Peoples R China.
	2022	0	One-Time Omission Of Puddling Improves Soil Structure And Post-Rice Soybean Yield In Clay-Rich Fields Within Paddy-Soybean Rotation Systems In Central Hokkaido, Japan	Available Water Capacity;Clay Content;Macropore;Mesopore;Micropore	Physical-Properties;Cropping Systems;Nitrogen-Fixation;Wheat System;Water;Management;Growth;Photosynthesis;Productivity;Cultivar	Soil & Tillage Research	Samejima, H;Yagioka, A;Kimiwada, K;Chonan, Y;Yamane, T;Ohashi, Y;Morimoto, S;Ohtomo, R;Nagaoka, K;Oka, N;Nakamura, T	Naro;Hokkaido Res Org;Natl Agr & Food Res Org Naro	Japan	Samejima, Hiroaki;Yagioka, Atsushi;Kimiwada, Kenji;Chonan, Yuya;Yamane, Tsuyoshi;Ohashi, Yuji;Morimoto, Sho;Ohtomo, Ryo;Nagaoka, Kazunari;Oka, Norikuni;Nakamura, Takuji	Soil Science	Agriculture	0	0	0	0	43	MAR	Ministry Of Agriculture, Forestry, And Fisheries Of Japan	Nakamura, T (通讯作者)，Naro, Hokkaido Agr Res Ctr, Toyohira Ku, 1 Hitsujigaoka, Sapporo, Hokkaido 0628555, Japan.
	2008	130	Sustainability Under Combined Application Of Mineral And Organic Fertilizers In A Rainfed Soybean-Wheat System Of The Indian Himalayas	Soybean-Wheat;Rainfed Cropping System;Sustainability Index;Mineral Fertilizer;Farmyard Manure;Indian Himalayas	Soil Microbial Biomass;Water-Use Efficiency;Farmyard Manure;Physical-Properties;Cropping System;Lowland Rice;Nitrogen;Term;Management;Rotation	European Journal Of Agronomy	Bhattacharyya, R;Kundu, S;Prakash, V;Gupta, Hs	Indian Council Agr Res	India	Bhattacharyya, Ranjan;Kundu, S;Prakash, Ved;Gupta, H S	Agronomy	Agriculture	0	57	161	57	67	JAN	缺	Bhattacharyya, R (通讯作者)，Wolverhampton Univ, Sch Appl Sci, Wolverhampton Wv1 1Sb, W Midlands, England.
	2017	9	Evaluation Of The Agronomic Impacts On Yield-Scaled N2O Emission From Wheat And Maize Fields In China	Climate Change;Food Security;Cropping System;Soil Management;Greenhouse Gas Emission	Nitrous-Oxide Emissions;Greenhouse-Gas Emissions;Nitrification Inhibitors;Fertilizer Nitrogen;Agricultural Soils;Mitigation;Systems;Denitrification;Metaanalysis;Management	Sustainability	Gao, Wl;Man, Xm	Nanjing Agr Univ	Peoples R China	Gao, Wenling;Man, Xinmin	Green & Sustainable Science & Technology;Environmental Sciences;Environmental Studies	Science & Technology - Other Topics;Environmental Sciences & Ecology	19	105	9	105	59	JUL	National Key Technology Support Program Of China [2011Bad16B14]	Man, Xm (通讯作者)，Nanjing Agr Univ, Coll Resources & Environm Sci, 1St Weigang Rd, Nanjing 210095, Jiangsu, Peoples R China.
	2012	249	Meeting The Demand For Crop Production: The Challenge Of Yield Decline In Crops Grown In Short Rotations	Continuous Cropping;Crop Rotation;Monoculture;Replant Disease;Replant Problem;Rotation Effect;Soil Sickness;Sustainable Agriculture;Yield	Arbuscular Mycorrhizal Fungi;Soil Microbial Communities;Aerobic Rice;Take-All;Land-Use;Plant-Growth;Grain-Yield;Root-Rot;Wheat;Corn	Biological Reviews	Bennett, Aj;Bending, Gd;Chandler, D;Hilton, S;Mills, P	Harper Adams Univ Coll;Univ Warwick	England	Bennett, Amanda J;Bending, Gary D;Chandler, David;Hilton, Sally;Mills, Peter	Biology	Life Sciences & Biomedicine - Other Topics	10	276	265	276	119	FEB	Department For Environment, Food And Rural Affairs	Bennett, Aj (通讯作者)，Univ Warwick, Sch Life Sci, Wellesbourne Campus, Wellesbourne Cv35 9Ef, Warwick, England.
	2019	13	Small-Scale Interaction Of Iron And Phosphorus In Flooded Soils With Rice Growth	Phosphorus;Rice Rhizosphere;Dgt;Hr-Peeper;Fe/P Ratio;Paddy Soils	Diffusive Gradients;Labile Phosphorus;Wheat Rotation;In-Situ;Plaque;Roots;Sediments;Phosphate;Release;Biogeochemistry	Science Of The Total Environment	Wang, Y;Yuan, Jh;Chen, H;Zhao, X;Wang, Dj;Wang, Sq;Ding, Sm	Chinese Acad Sci;Us Epa	Usa;Peoples R China	Wang, Yu;Yuan, Jia-Hui;Chen, Hao;Zhao, Xu;Wang, Dengjun;Wang, Shen-Qiang;Ding, Shi-Ming	Environmental Sciences	Environmental Sciences & Ecology	16	122	15	122	40	JUN 15	National Key Research And Development Program Of China [2017Yfd0200206];National Natural Science Foundation Of China [41671304];National Basic Research And Development Program [2015Cb150403]	Wang, Sq (通讯作者)，Chinese Acad Sci, Inst Soil Sci, State Key Lab Soil & Sustainable Agr, Changshu Natl Agroecosyst Observat & Res Stn, Nanjing 210008, Peoples R China;Ding, Sm (通讯作者)，Chinese Acad Sci, Nanjing Inst Geog & Limnol, State Key Lab Lake Sci & Environm, Nanjing 210008, Peoples R China.
	2011	53	Effect Of Long-Term Potassium Fertilization On Crop Yield And Potassium Efficiency And Balance Under Wheat-Maize Rotation In China	Exchangeable K;Internal K Use Efficiency;K Harvest Index;K Uptake;Non-Exchangeable K	Soil Organic-Carbon;Manure Application;Grain Yields;Reduced Tillage;Northern China;Dryland Maize;System;Phosphorus;Rice;Nitrogen	Pedosphere	Zhang, Hm;Yang, Xy;He, Xh;Xu, Mg;Huang, Sm;Liu, H;Wang, Br	Univ Western Australia;Edith Cowan Univ;Nw A&F Univ;Chinese Acad Agr Sci;Henan Acad Agr Sci;Xinjiang Acad Agr Sci	Australia;Peoples R China	Zhang Hui-Min;Yang Xue-Yun;He Xin-Hua;Xu Ming-Gang;Huang Shao-Min;Liu Hua;Wang Bo-Ren	Soil Science	Agriculture	6	93	66	93	44	APR	National Basic Research Program (973 Program) Of China [2011Cb100501, 2007Cb309108];National Natural Science Foundation Of China [41071200]	Xu, Mg (通讯作者)，Chinese Acad Agr Sci, Minist Agr China, Inst Agr Resources & Reg Planning, Key Lab Crop Nutr & Fertilizat, Beijing 100081, Peoples R China.
	2020	2	Effects Of Drainage Intensity On Water And Nitrogen Use Efficiency And Rice Grain Yield In A Semi-Arid Marshland In Rwanda	Surface Drainage;Paddy Rice;Nutrient Losses;Rice Yield;Harvest Index	Taihu Lake Region;Leaching Losses;Wheat Rotations;Paddy Fields;Management;Irrigation;Budgets;Pollution	Acta Agriculturae Scandinavica Section B-Soil And Plant Science	Tuyishime, O;Joel, A;Messing, I;Naramabuye, F;Sankaranarayanan, M;Wesstrom, I	Swedish Univ Agr Sci;Univ Rwanda	Rwanda;Sweden	Tuyishime, Olive;Joel, Abraham;Messing, Ingmar;Naramabuye, Francois;Sankaranarayanan, Muthiah;Wesstrom, Ingrid	Agronomy;Soil Science	Agriculture	3	15	2	15	42	OCT 2	Swedish International Development Cooperation Agency (Sida) [51160027, 51160059]	Wesstrom, I (通讯作者)，Swedish Univ Agr Sci, Dept Soil & Environm, Pob 7014, Se-75007 Uppsala, Sweden.
	2009	17	Bulk Density Of An Alfisol Under Cultivation Systems In A Long-Term Experiment Evaluated With Gamma Ray Computed Tomography	Compaction;Cultivation Systems;Lowland Soils;Irrigated Rice	Soil Compaction;Tillage Systems;Rice;Wheat	Revista Brasileira De Ciencia Do Solo	Bamberg, Al;Pauletto, Ea;Gomes, Ad;Timm, Lc;Pinto, Lfs;De Lima, Acr;Da Silva, Tr	Faem Ufpel;Univ Fed Pelotas Ppga Ufpel;Embrapa	Brazil	Bamberg, Adilson Luis;Pauletto, Eloy Antonio;Gomes, Algenor Da Silva;Timm, Luis Carlos;Spinelli Pinto, Luiz Fernando;Rodrigues De Lima, Ana Claudia;Da Silva, Thiago Rech	Soil Science	Agriculture	0	14	17	14	36	SEP-OCT	缺	Bamberg, Al (通讯作者)，Univ Fed Pelotas Ppga Ufpel, Fac Agron Eliseu Maciel, Area Concentracao Solos, Ppga, Caixa Postal 354, Br-96010900 Pelotas, Rs, Brazil.
	2022	0	One-Time Omission Of Puddling Improves Soil Structure And Post-Rice Soybean Yield In Clay-Rich Fields Within Paddy-Soybean Rotation Systems In Central Hokkaido, Japan	Available Water Capacity;Clay Content;Macropore;Mesopore;Micropore	Physical-Properties;Cropping Systems;Nitrogen-Fixation;Wheat System;Water;Management;Growth;Photosynthesis;Productivity;Cultivar	Soil & Tillage Research	Samejima, H;Yagioka, A;Kimiwada, K;Chonan, Y;Yamane, T;Ohashi, Y;Morimoto, S;Ohtomo, R;Nagaoka, K;Oka, N;Nakamura, T	Naro;Hokkaido Res Org;Natl Agr & Food Res Org Naro	Japan	Samejima, Hiroaki;Yagioka, Atsushi;Kimiwada, Kenji;Chonan, Yuya;Yamane, Tsuyoshi;Ohashi, Yuji;Morimoto, Sho;Ohtomo, Ryo;Nagaoka, Kazunari;Oka, Norikuni;Nakamura, Takuji	Soil Science	Agriculture	0	0	0	0	43	MAR	Ministry Of Agriculture, Forestry, And Fisheries Of Japan	Nakamura, T (通讯作者)，Naro, Hokkaido Agr Res Ctr, Toyohira Ku, 1 Hitsujigaoka, Sapporo, Hokkaido 0628555, Japan.
	2022	3	Fifteen Years Of Crop Rotation Combined With Straw Management Alters The Nitrogen Supply Capacity Of Upland-Paddy Soil	Net N Mineralization;Soil Nitrogen Fraction Enzyme Activity;Upland-Paddy Cropping Systems;Crop Residue;Microbial Community	Bacterial Community Structure;Long-Term Fertilization;Net N Mineralization;Organic-Matter;Microbial Community;Ectomycorrhizal Fungi;Agricultural Soils;Enzyme-Activities;Rice Straw;Carbon	Soil & Tillage Research	Liu, Sw;Wang, Mj;Yin, M;Chu, G;Xu, Cm;Zhang, Xf;Abliz, B;Tang, Cx;Wang, Dy;Chen, S	Xinjiang Acad Agr Sci;Chinese Acad Agr Sci;La Trobe Univ	Australia;Peoples R China	Liu, Shaowen;Wang, Mengjia;Yin, Min;Chu, Guang;Xu, Chunmei;Zhang, Xiufu;Abliz, Buhailiqem;Tang, Caixian;Wang, Danying;Chen, Song	Soil Science	Agriculture	32	66	3	66	76	JAN	缺	Wang, Dy;Chen, S (通讯作者)，Chinese Acad Agr Sci, China Natl Rice Res Inst, Hangzhou 310006, Zhejiang, Peoples R China.
	2010	136	Methane And Nitrous Oxide Emissions From Organic And Conventional Rice Cropping Systems In Southeast China	Ch4;Global Warming Potential (Gwp);Mitigation For Greenhouse Gases;N2O;Organic Agriculture;Rice Paddy	Greenhouse-Gas Emissions;Wheat Rotation;N2O Emissions;Paddy Fields;Soil;Agriculture;Carbon;Term;Ch4;Co2	Biology And Fertility Of Soils	Qin, Ym;Liu, Sw;Guo, Yq;Liu, Qh;Zou, Jw	Nanjing Univ Informat Sci & Technol;Nanjing Agr Univ	Peoples R China	Qin, Yanmei;Liu, Shuwei;Guo, Yanqin;Liu, Qiaohui;Zou, Jianwen	Soil Science	Agriculture	16	162	154	162	56	OCT	Nau [Y201018];Nsfc [40971140];Fanedd [200969];Ncet [08-0798]	Zou, Jw (通讯作者)，Nanjing Agr Univ, Coll Resources & Environm Sci, Nanjing 210095, Peoples R China.
	2018	7	Effect Of Long-Term Fertilisation On The Weed Community Of A Winter Wheat Field	缺失字段	Nitrogen-Fertilization;Crop Yield;Management;Productivity;Rotation;Tillage;Cover	Scientific Reports	Jiang, M;Liu, T;Huang, Ns;Shen, Xp;Shen, Mx;Dai, Qg	Agr Sci Res Inst Taihu Lake Dist;Yangzhou Jiangsu Collaborat Innovat Ctr Modern Cr;Yangzhou Univ	Peoples R China	Jiang, Min;Liu, Tao;Huang, Niansheng;Shen, Xinping;Shen, Mingxing;Dai, Qigen	Multidisciplinary Sciences	Science & Technology - Other Topics	4	19	8	19	33	MAR 5	Special Fund For Agro-Scientific Research In The Public Interest [201303102];Priority Academic Program Development Of Jiangsu Higher Education Institutions	Dai, Qg (通讯作者)，Yangzhou Univ, Minist Agr, Key Lab Crop Genet & Physiol Jiangsu Prov, Innovat Ctr Rice Cultivat Technol Yangtze River V, Yangzhou 225001, Jiangsu, Peoples R China.
	2012	19	Methane And Nitrous Oxide Emissions From Rice Seedling Nurseries Under Flooding And Moist Irrigation Regimes In Southeast China	Ch4;Global Warming Potential (Gwp);Rice Seedling Nursery;N2O;Irrigation Regime	Direct N2O Emissions;Paddy Fields;Greenhouse-Gas;Wheat Rotation;Crop Residue;Systems	Science Of The Total Environment	Liu, Sw;Zhang, L;Jiang, Jy;Chen, Nn;Yang, Xm;Xiong, Zq;Zou, Jw	Nanjing Agr Univ	Peoples R China	Liu, Shuwei;Zhang, Ling;Jiang, Jingyan;Chen, Nannan;Yang, Xiaomei;Xiong, Zhengqin;Zou, Jianwen	Environmental Sciences	Environmental Sciences & Ecology	7	108	23	108	36	JUN 1	National Basic Research Program Of China [2012Cb417102, 2009Cb118608];National Natural Science Foundation Of China (Nsfc) [40971140, 41171194];Pada;[Ncet-08-0798]	Zou, Jw (通讯作者)，Nanjing Agr Univ, Jiangsu Key Lab Low Carbon Agr & Ghgs Mitigat, Nanjing 210095, Jiangsu, Peoples R China.
	2014	92	Precision Nutrient Management In Conservation Agriculture Based Wheat Production Of Northwest India: Profitability, Nutrient Use Efficiency And Environmental Footprint	No-Tillage;Nutrient Expert (R);Greenhouse Gases;Site-Specific Nutrient Management;Cool Farm Tool;Greenseeker	Soil Organic-Carbon;Rice;Tillage;Sequestration;Crop;Rotation;Systems	Field Crops Research	Sapkota, Tb;Majumdar, K;Jat, Ml;Kumar, A;Bishnoi, Dk;Mcdonald, Aj;Pampolino, M	Int Maize & Wheat Improvement Ctr;Int Plant Nutr Inst;Chaudhary Charan Singh Haryana Agr Univ;Int Rice Res Inst	Nepal;Philippines;India	Sapkota, Tek B;Majumdar, Kaushik;Jat, M L;Kumar, A;Bishnoi, Dalip K;Mcdonald, A J;Pampolino, Mirasol	Agronomy	Agriculture	5	102	97	102	39	JAN	Cgiar Research Programme (Crp) On Climate Change, Agriculture And Food Security (Ccafs)	Sapkota, Tb (通讯作者)，Int Maize & Wheat Improvement Ctr, Dps Margh,Nasc Complex, New Delhi 110012, India.
	2011	22	Discrepancy In Response Of Rice Yield And Soil Fertility To Long-Term Chemical Fertilization And Organic Amendments In Paddy Soils Cultivated From Infertile Upland In Subtropical China	Paddy Field;Rice Yield;Soc;Total N;Long-Term Field Experiment	Physical Fertility;Inorganic Fertilizers;Carbon Sequestration;Management Impacts;Crop Yields;Wheat;System;Manure;Fractions;Declines	Agricultural Sciences In China	Liu, M;Li, Zp;Zhang, Tl;Jiang, Cy;Che, Yp	Chinese Acad Sci	Peoples R China	Liu Ming;Li Zhong-Pei;Zhang Tao-Lin;Jiang Chun-Yu;Che Yu-Ping	Agriculture, Multidisciplinary	Agriculture	14	74	34	74	40	FEB 20	National Basic Research Program Of China [2007Cb109301];National Natural Science Foundation Of China [40871122];National Key Technology R&D Program Of China [2009Badc6B03]	Li, Zp (通讯作者)，Chinese Acad Sci, State Key Lab Soil & Sustainable Agr, Inst Soil Sci, Nanjing 210008, Peoples R China.
	2019	31	Climate-Associated Rice Yield Change In The Northeast China Plain: A Simulation Analysis Based On Cmip5 Multi-Model Ensemble Projection	Future Climate Change;Impact;Rice;Yield;Northeast;China	Water-Use Efficiency;Wheat Rotation System;Crop Yield;Sustainable Intensification;Impact Assessment;Model Structure;Elevated Co2;Temperature;Uncertainty;Food	Science Of The Total Environment	Zhang, H;Zhou, Gs;Liu, Dl;Wang, B;Xiao, Dp;He, L	Hebei Acad Sci;Wagga Wagga Agr Inst;Chinese Acad Meteorol Sci;Univ New South Wales;Natl Meteorol Ctr	Australia;Peoples R China	Zhang, He;Zhou, Guangsheng;Liu, De Li;Wang, Bin;Xiao, Dengpan;He, Liang	Environmental Sciences	Environmental Sciences & Ecology	13	93	32	93	62	MAY 20	Climate Change Special Foundation Of Chinameteorological Administration [Ccsf201801];National Natural Science Foundation Of China [41705095]	Zhou, Gs (通讯作者)，Chinese Acad Meteorol Sci, State Key Lab Severe Weather, Beijing 100081, Peoples R China.
	2007	35	Role Of Management Practices On Control Of Isoproturon-Resistant Littleseed Canarygrass (Phalaris Minor) In India	Crop Rotation;Herbicide Resistance;Cross-Resistance;Integrated Weed Management	Wheat;Biotypes;Ludoviciana;Grass	Weed Technology	Singh, S	Ccs Haryana Agr Univ	India	Singh, Samunder	Agronomy;Plant Sciences	Agriculture;Plant Sciences	0	4	41	4	58	APR-JUN	缺	Singh, S (通讯作者)，Ccs Haryana Agr Univ, Hisar 125004, Haryana, India.
	2018	8	How Water Amounts And Management Options Drive Irrigation Water Productivity Of Rice. A Multivariate Analysis Based On Field Experiment Data	Irrigation Water Productivity;Rice;Water Management Options;Multivariate Regression	Oryza-Sativa L.;Direct-Seeded Rice;Use Efficiency;Grain-Yield;Transplanted Rice;Soil Properties;Wheat Rotation;Aerobic Rice;Cultivation;Nitrogen	Agricultural Water Management	Monaco, F;Sali, G	Univ Milan	Italy	Monaco, Federica;Sali, Guido	Agronomy;Water Resources	Agriculture;Water Resources	1	20	8	20	102	JAN 1	缺	Monaco, F (通讯作者)，Univ Milan, Dept Agr & Environm Sci, Milan, Italy.
	2019	15	Potential Yields, Yield Gaps, And Optimal Agronomic Management Practices For Rice Production Systems In Different Regions Of China	Adaptation;Agriculture;Impact;Optimal Management;Sustainable Intensification	Nitrogen Use Efficiency;High-Temperature Stress;Past 3 Decades;Irrigated Rice;Climate-Change;Sustainable Intensification;Growth Duration;Wheat Rotation;Water-Use;Impacts	Agricultural Systems	Zhang, H;Tao, Fl;Zhou, Gs	Chinese Acad Meteorol Sci;Univ Chinese Acad Sci;Chinese Acad Sci	Peoples R China	Zhang, He;Tao, Fulu;Zhou, Guangsheng	Agriculture, Multidisciplinary	Agriculture	14	129	16	129	45	MAY	National Key Research And Development Program Of China [2016Yfd0300201];National Science Foundation Of China [31561143003, 41571088, 41571493]	Tao, Fl (通讯作者)，Chinese Acad Sci, Inst Geog Sci & Nat Resources Res, Key Lab Land Surface Pattern & Simulat, Beijing 100101, Peoples R China;Tao, Fl (通讯作者)，Univ Chinese Acad Sci, Beijing 100101, Peoples R China.
	2005	0	Effects Of Cover Crop And Straw Mulching On No-Tillage, No-Fertilised, Direct-Sown Rice Cropping Systems	缺失字段	Soluble Organic Materials;Paddy Soil Ecosystem;Nitrogen-Fixation;Plant-Material;Green Manure;Lowland Rice;Wheat;Rotation;Vetch;Decomposition	Australian Journal Of Experimental Agriculture	Cho, Ys	Ehime Univ	Japan	Cho, Ys	Agriculture, Multidisciplinary	Agriculture	1	32	0	32	34	缺失字段	缺	Cho, Ys (通讯作者)，Natl Inst Crop Sci, Ecophysiol Div, Rda, Tsukuba, Ibaraki, Japan.
	2020	6	Can Conservation Tillage And Residue Management Enhance Energy Use Efficiency And Sustainability Of Rice-Pea System In The Eastern Himalayas?	Energy Use Efficiency;Residue Management;Rice Equivalent Yield;Sustainability;Tillage	Crop-Rotation;Carbon Sequestration;Wheat System;Oryza-Sativa;Soil;Productivity;Fertilizer;Economics;Agriculture;Cultivation	Archives Of Agronomy And Soil Science	Das, A;Basavaraj, S;Layek, J;Idapuganti, Rg;Lal, R;Rangappa, K;Yadav, Gs;Babu, S;Ghosh, Pk;Ngachan, S	Ohio State Univ;Univ Agr Sci;Icar Cent Inst Cotton Res;Icar Res Complex;Icar Res Complex Neh Reg	Usa;India	Das, Anup;Basavaraj, Savita;Layek, Jayanta;Idapuganti, Ramkrushna Gandhiji;Lal, Rattan;Rangappa, Krishnappa;Yadav, Gulab Singh;Babu, Subhash;Ghosh, Probir Kumar;Ngachan, Shishomvanao	Agronomy;Soil Science	Agriculture	3	19	7	19	50	MAY 11	Indian Council Of Agricultural Research, New Delhi	Das, A (通讯作者)，Icar Res Complex Neh Reg, Tripura Ctr, Agartala, Tripura, India.
	2015	4	Vegetable Production After Flooded Rice Improves Soil Properties In The Red River Delta, Vietnam	Available Phosphorus;Bulk Density;Organic Carbon;Puddling;Soil Fertility;Soil Improvement	Sandy Loam Soil;Physical-Properties;Farming Systems;Puddling Depth;Tropical Asia;Wheat System;Constraints;Opportunities;Management;Lowland	Pedosphere	Everaarts, Ap;Neeteson, Jj;Huong, Ptt;Struik, Pc	Wageningen Univ;Hai Duong & Hanoi Univ Agr;Univ Wageningen & Res Ctr	Vietnam;Netherlands	Everaarts, Arij P;Neeteson, Jacques J;Huong, Pham T T;Struik, Paul C	Soil Science	Agriculture	1	29	4	29	26	FEB	Dutch Ministry Of Economic Affairs	Everaarts, Ap (通讯作者)，Univ Wageningen & Res Ctr, Nl-8200 Ak Lelystad, Netherlands.
	1998	5	Effects Of Crop Succession And Systems Of Soil Preparation On Yield Of Upland Rice	Oryza Saliva;No-Tillage;Moldboard Plough;Harrow Disc;Agricultural System	Irrigation;Rotation;Corn	Pesquisa Agropecuaria Brasileira	Da Silveira, Pm;Zimmermann, Fjp;Do Amaral, Am	Embrapa	Brazil	Da Silveira, Pm;Zimmermann, Fjp;Do Amaral, Am	Agriculture, Multidisciplinary	Agriculture	0	1	5	1	18	JUN	缺	Da Silveira, Pm (通讯作者)，Embrapa, Cnpaf, Caixa Postal 179, Br-74001970 Goiania, Go, Brazil.
	2010	15	Cow Dung Extract: A Medium For The Growth Of Pseudomonads Enhancing Their Efficiency As Biofertilizer And Biocontrol Agent In Rice	Cow Dung Extract;Pseudomonas;Pgpr;Bioinoculation;Plant Protection	Fungi	Indian Journal Of Microbiology	Srivastava, R;Aragno, M;Sharma, Ak	Govind Ballabh Pant Univ Agr & Technol;Univ Neuchatel	Switzerland;India	Srivastava, Rashmi;Aragno, Michel;Sharma, A K	Biotechnology & Applied Microbiology;Microbiology	Biotechnology & Applied Microbiology;Microbiology	0	30	18	30	10	SEP	Indo Swiss Collaboration In Biotechnology	Sharma, Ak (通讯作者)，Govind Ballabh Pant Univ Agr & Technol, Cbsh, Dept Biol Sci, Pantnagar 263145, Uttar Pradesh, India.
	2016	19	Effects Of Conservation Agriculture On Crop Productivity And Water-Use Efficiency Under An Irrigated Pigeonpea-Wheat Cropping System In The Western Indo-Gangetic Plains	缺失字段	Bed Planting System;Clay Loam Soil;Organic-Matter;Carbon Pools;Establishment Methods;Indian Himalayas;Tillage;Rice;Aggregation;Rotation	Journal Of Agricultural Science	Das, Tk;Bandyopadhyay, Kk;Bhattacharyya, R;Sudhishri, S;Sharma, Ar;Behera, Uk;Saharawat, Ys;Sahoo, Pk;Pathak, H;Vyas, Ak;Bhar, Lm;Gupta, Hs;Gupta, Rk;Jat, Ml	Icar Indian Agr Stat Res Inst;Int Maize & Wheat Improvement Ctr Cimmyt;Directorate Weed Res;Borlaug Inst South Asia Bisa;Icar Indian Agr Res Inst	India	Das, T K;Bandyopadhyay, K K;Bhattacharyya, Ranjan;Sudhishri, S;Sharma, A R;Behera, U K;Saharawat, Y S;Sahoo, P K;Pathak, H;Vyas, A K;Bhar, L M;Gupta, H S;Gupta, R K;Jat, M L	Agriculture, Multidisciplinary	Agriculture	0	11	19	11	59	NOV	International Maize And Wheat Improvement Centre (Cimmyt), Through Wheat Crp	Bhattacharyya, R (通讯作者)，Icar Indian Agr Res Inst, New Delhi 110012, India.
	2021	0	The Potential Of Crop Residue Recycling For Sustainable Phosphorus Management In Non-Flooded Rice-Lentil System In Alkaline Soil	Alkaline Phosphatase Activity;Crop Residue Recycling;Microbial Biomass Carbon;Non-Flooded Aerobic Rice;Soil Aggregated P;Soil P Pools	Organic-Carbon Pools;Nutrient Management;Agricultural Soils;Extraction Method;Fractions;Aggregate;Wheat;Availability;Mechanisms;Phosphate	Soil & Tillage Research	Hazra, Kk;Swain, Dk;Singh, Ss	Indian Inst Technol Kharagpur;Rani Lakshmi Bai Cent Agr Univ;Icar Indian Inst Pulses Res	India	Hazra, Kali Krishna;Swain, Dillip Kumar;Singh, Sati Shankar	Soil Science	Agriculture	2	8	0	8	71	SEP	Icar-Indian Institute Of Pulses Research (Icar-Iipr) , Kanpur	Swain, Dk (通讯作者)，Indian Inst Technol Kharagpur, Agr & Food Engn Dept, Kharagpur 721302, W Bengal, India.
	2011	59	Influence Of N Fertilization Rates, Rainfall, And Temperature On Nitrate Leaching From A Rainfed Winter Wheat Field In Taihu Watershed	Nitrate Leaching;N Fertilization Rate;Rainfall;Temperature;Winter Wheat;Taihu Watershed	North China Plain;Nitrogen Transformations;Rice/Wheat Rotation;Soil-Water;Losses;Groundwater;Balance;Quality;Model	Physics And Chemistry Of The Earth	Liang, Xq;Xu, L;Li, H;He, Mm;Qian, Yc;Liu, J;Nie, Zy;Ye, Ys;Chen, Yx	Hangzhou Normal Univ;Zhejiang Univ	Peoples R China	Liang Xin-Qiang;Xu Lei;Li Hua;He Miao-Miao;Qian Yi-Chao;Liu Jin;Nie Ze-Yu;Ye Yu-Shi;Chen Yingxu	Geosciences, Multidisciplinary;Meteorology & Atmospheric Sciences;Water Resources	Geology;Meteorology & Atmospheric Sciences;Water Resources	8	84	70	84	27	缺失字段	National Key Science And Technology Project: Water Pollution Control And Treatment [2008Zx07101-006];National Natural Science Foundation Of China [40901142];Normal Scientific Project Research Foundation Of Zhejiang Province [20070235]	Li, H (通讯作者)，Zhejiang Univ, Coll Nat Resources & Environm Sci, Zhejiang Prov Key Lab Water Pollut Control & Envi, Hangzhou 310029, Zhejiang, Peoples R China.
	2018	16	Soil Biological Properties And Fungal Diversity Under Conservation Agriculture In Indo-Gangetic Plains Of India	Conservation Agriculture;Soil Biological Activities;Fungal Diversity And Abundance;Cereal Based Cropping Systems	Residue Management;Microbial Biomass;Enzyme-Activities;Tillage Practices;Crop-Rotation;Intensification;Communities;Nitrogen;Carbon	Journal Of Soil Science And Plant Nutrition	Choudhary, M;Sharma, Pc;Jat, Hs;Mcdonald, A;Jat, Ml;Choudhary, S;Garg, N	Kurukshetra Univ;Int Maize & Wheat Improvement Ctr Cimmyt;Natl Res Ctr Seed Spices;Icar Cssri	Nepal;India	Choudhary, Madhu;Sharma, Parbodh Chander;Jat, Hanuman Sahay;Mcdonald, Andrew;Jat, Mangi Lal;Choudhary, Sharda;Garg, Neelam	Plant Sciences;Environmental Sciences;Soil Science	Plant Sciences;Environmental Sciences & Ecology;Agriculture	2	16	17	16	34	DEC	Bill And Melinda Gates Foundation (Bmgf);Usaid;Cgiar Research Program On Climate Change, Agriculture And Food Security (Ccafs);Cgiar Research Program On Wheat Agri-Food Systems (Wheat)	Choudhary, M (通讯作者)，Icar Cssri, Karnal, India.
	2021	2	Advantages Of An Orychophragmus Violaceus-Maize Rotation In Reducing Greenhouse Gas Emissions And Reactive Nitrogen Losses And Increasing Net Ecosystem Economic Benefits On The North China Plain	O;Violaceus-Maize Rotation;Greenhouse Gas Emission;Reactive Nitrogen Loss;Soil Nutrient Cycling Value;Net Ecosystem Economic Benefit	Carbon Footprint;Environmental Consequences;Cover Crops;Tillage;Grain;Rice;Soil;Systems;Cultivation;Southern	Journal Of Cleaner Production	Zhang, Zg;An, J;Han, Yc;Feng, L;Li, Xf;Xiong, Sw;Xing, Ff;Xin, Mh;Li, Yb;Wang, Zb	Zhengzhou Univ;Chinese Acad Agr Sci	Peoples R China	Zhang, Zhenggui;An, Jie;Han, Yingchun;Feng, Lu;Li, Xiaofei;Xiong, Shiwu;Xing, Fangfang;Xin, Minghua;Li, Yabing;Wang, Zhanbiao	Green & Sustainable Science & Technology;Engineering, Environmental;Environmental Sciences	Science & Technology - Other Topics;Engineering;Environmental Sciences & Ecology	26	36	2	36	58	OCT 1	National Key Research And Development Project [2018Yfd0300507]	Li, Yb;Wang, Zb (通讯作者)，Chinese Acad Agr Sci, Inst Cotton Res, State Key Lab Cotton Biol, Anyang 455000, Henan, Peoples R China.
	2021	0	Continuous Practice Of Conservation Agriculture For 3-5 Years In Intensive Rice-Based Cropping Patterns Reduces Soil Weed Seedbank	Annual Weeds;Crop Residue;Perennial Weeds;Reduced Tillage;Strip Planting	Long-Term Tillage;Herbicides;Dynamics;Productivity;Germination;Principles;Management;Rotation;Growth;Shifts	Agriculture-Basel	Hossain, Mm;Begum, M;Hashem, A;Rahman, Mm;Haque, Me;Bell, Rw	Govt Western Australia;Int Rice Res Inst;Murdoch Univ;Bangladesh Agr Univ	Australia;Philippines;Bangladesh	Hossain, Mohammad Mobarak;Begum, Mahfuza;Hashem, Abul;Rahman, Md Moshiur;Haque, Md Enamul;Bell, Richard W	Agronomy	Agriculture	3	9	0	9	49	SEP	Australian Centre For International Agricultural Research (Aciar) Project By Murdoch University, Australia [Lwr/2010/080];Murdoch University	Bell, Rw (通讯作者)，Murdoch Univ, Ctr Sustainable Farming Syst, Future Food Inst, South St, Murdoch, Wa 6150, Australia.
	2019	10	Developing Soil Matric Potential Based Irrigation Strategies Of Direct Seeded Rice For Improving Yield And Water Productivity	Soil Matric Potential;Irrigation Strategy;Water Productivity;Direct Seeded Rice	Transplanted-Flooded Rice;Establishment Methods;Wheat Rotation;Raised Beds;Tillage;Performance;Balance;System;Growth	Agricultural Water Management	Kumar, S;Narjary, B;Kumar, K;Jat, Hs;Kamra, Sk;Yadav, Rk	Icar Cent Soil Salin Res Inst	India	Kumar, Satyendra;Narjary, Bhaskar;Kumar, Kapil;Jat, H S;Kamra, S K;Yadav, R K	Agronomy;Water Resources	Agriculture;Water Resources	5	37	10	37	33	APR 20	Indian Council Of Agricultural Research (Icar), Ministry Of Agriculture;Government Of India;Icar	Narjary, B (通讯作者)，Icar Cent Soil Salin Res Inst, Karnal 132001, India.
	2011	38	Combined Emission Of Ch4 And N2O From A Paddy Field Was Reduced By Preceding Upland Crop Cultivation	Crop Rotation;Methane;Nitrous Oxide;Paddy;Upland	Irrigated Rice Fields;Methane Emission;Mitigation Options;Management;Soils	Soil Science And Plant Nutrition	Nishimura, S;Akiyama, H;Sudo, S;Fumoto, T;Cheng, Wg;Yagi, K	Natl Inst Agroenvironm Sci	Japan	Nishimura, Seiichi;Akiyama, Hiroko;Sudo, Shigeto;Fumoto, Tamon;Cheng, Weiguo;Yagi, Kazuyuki	Plant Sciences;Environmental Sciences;Soil Science	Plant Sciences;Environmental Sciences & Ecology;Agriculture	6	46	41	46	29	FEB	Ministry Of Agriculture, Forestry And Fisheries	Nishimura, S (通讯作者)，Natl Agr Res Ctr, 3-1-1 Kannondai, Tsukuba, Ibaraki 3058666, Japan.
	2018	12	Soil Nutrient Status And Yield Of Rice As Affected By Long-Term Integrated Use Of Organic And Inorganic Fertilizers	Compost;Nutrient Status;Rice;Sewage Sludge And Yield	Wheat Rotation;Components;Manure	Journal Of Plant Nutrition	Gosal, Sk;Gill, Gk;Sharma, S;Walia, Ss	Punjab Agr Univ	India	Gosal, S K;Gill, G K;Sharma, Sandeep;Walia, S S	Plant Sciences	Plant Sciences	12	55	13	55	27	缺失字段	缺	Gill, Gk (通讯作者)，Punjab Agr Univ, Dept Microbiol, Ludhiana 141004, Punjab, India.
	2018	3	Site-Specific Phosphorus Management With Inorganic Fertilizer And Municipal Solid Waste Compost Application In Salt Affected Soil	Mswc;Site-Specific P Management;P-Fixation Factor;Rice-Wheat Rotation	Saline-Sodic Soils;Organic-Matter;Chemical-Properties;Tolerance;Phytoremediation;Reclamation;Strategy;Gypsum;Waters;Crops	Pakistan Journal Of Agricultural Sciences	Mehdi, Sm;Sarfraz, M;Qureshi, Ma;Ilyas, M;Zaka, Ma;Qazi, Ma;Rafa, Hu	Soil Salin Res Inst;Soil Fertil Res Inst;Aari	Pakistan	Mehdi, S M;Sarfraz, M;Qureshi, M A;Ilyas, M;Zaka, M A;Qazi, M A;Rafa, H U	Agriculture, Multidisciplinary	Agriculture	2	19	3	19	50	MAR	Endowment Fund Of University Of Agriculture Faisalabad	Sarfraz, M (通讯作者)，Soil Salin Res Inst, Pindi Bhattian, Pakistan.
	2019	5	Temporal Variation Of Soil Microbial Properties In A Corn-Wheat-Soybean System	缺失字段	Extracellular Enzyme-Activity;Long-Term Tillage;Community Structure;Organic-Matter;Crop-Rotation;Rhizosphere;Carbon;Bacterial;Dynamics;Biomass	Soil Science Society Of America Journal	Hsiao, Cj;Sassenrath, Gf;Zeglin, Lh;Hettiarachchi, Gm;Rice, Cw	Kansas State Univ	Usa	Hsiao, Che-Jen;Sassenrath, Gretchen F;Zeglin, Lydia H;Hettiarachchi, Ganga M;Rice, Charles W	Soil Science	Agriculture	6	39	5	39	73	NOV-DEC	Usda National Institute Of Food And Agriculture [1003478]	Sassenrath, Gf (通讯作者)，Kansas State Univ, Dept Agron, Manhattan, Ks 66506 Usa;Sassenrath, Gf (通讯作者)，Kansas State Univ, Southeast Res & Extens Ctr, Parsons, Ks 67357 Usa.
	2017	8	Variations Of Stable Carbon Isotopes Of Ch4 Emission From Three Typical Rice Fields In China	Ch4 Oxidation;Ch4 Transport;Isotope Fractionation;Methanogenic Pathways;Mulching;N Application;Tillage	Seasonal-Variations;Methane Oxidation;Pathways;Cultivars;Hydrogen;Paddies;Flux;Fertilization;Delta-C-13;Signature	Pedosphere	Zhang, Gb;Ma, J;Yang, Yt;Yu, Hy;Shi, Yp;Xu, H	Univ Chinese Acad Sci;Chinese Acad Sci	Peoples R China	Zhang Guangbin;Ma Jing;Yang Yuting;Yu Haiyang;Shi Yaping;Xu Hua	Soil Science	Agriculture	7	60	10	60	49	FEB	Strategic Priority Research Program Of Chinese Academy Of Sciences [Xdb15020103];National Key Technology Research And Development Program Of China [2013Bad11B02];National Natural Sciences Foundation Of China [41571232, 41271259];State Key Laboratory Of Soil And Sustainable Agriculture [Y412010003];Knowledge Innovation Program Of Institute Of Soil Science, Chinese Academy Of Sciences [Issasip1654]	Xu, H (通讯作者)，Chinese Acad Sci, Inst Soil Sci, State Key Lab Soil & Sustainable Agr, Nanjing 210008, Jiangsu, Peoples R China.
	2018	5	Crop Residue Incorporation And Nitrogen Fertilizer Effects On Greenhouse Gas Emissions From A Subtropical Rice System In Southwest China	Methane;Nitrous Oxide;Crop Residue;Soil Carbon Sequestration;Global Warming Potential;Paddy Field	Oxide Emissions;Methane Emission;Wheat Rotation;Carbon Sequestration;Organic-Carbon;No-Tillage;Soil Redox;Straw;Intensity;Yields	Journal Of Mountain Science	Wang, Xg;Luo, Y	Chengdu Univ Technol;Chinese Acad Sci	Peoples R China	Wang Xiao-Guo;Luo Yong	Environmental Sciences	Environmental Sciences & Ecology	12	88	6	88	60	SEP	National Key R&D Program Of China [2017Yfd0800505];Major Science And Technology Program For Water Pollution Control And Treatment [2017Zx07101- 001];Cas "Light Of West China" Program	Wang, Xg (通讯作者)，Chinese Acad Sci, Inst Mt Hazards & Environm, Key Lab Mt Surface Proc & Ecol Regulat, Chengdu 610041, Sichuan, Peoples R China.
	2022	0	Long-Term Fertilization Lowers The Alkaline Phosphatase Activity By Impacting The Phod-Harboring Bacterial Community In Rice-Winter Wheat Rotation System	Phod Gene;Alkaline Phosphatase;Soil Ecosystem;Fertilization;Bacterial Community	Microbial Community;Enzyme-Activity;Soil;Phosphorus;Nitrogen;Acid;Gene;Rhizosphere;Diversity;Manure	Science Of The Total Environment	Wang, Mm;Wu, Yc;Zhao, Jy;Liu, Y;Chen, Z;Tang, Zy;Tian, W;Xi, Yg;Zhang, Jb	Nanjing Inst Environm Sci;Huzhou Univ	Peoples R China	Wang, Mengmeng;Wu, Yuncheng;Zhao, Jiayin;Liu, Yu;Chen, Zhe;Tang, Zhaoyang;Tian, Wei;Xi, Yunguan;Zhang, Jibing	Environmental Sciences	Environmental Sciences & Ecology	54	54	0	54	86	MAY 15	Nanjing Institute Of Environmental Sciences, Mee [Gyzx2002202]	Tian, W (通讯作者)，Nanjing Inst Environm Sci, Minist Ecol & Environm, 8 Jiangwangmiao St, Nanjing 210042, Peoples R China.
	2022	0	Nitrous Oxide Flux Observed With Tall-Tower Eddy Covariance Over A Heterogeneous Rice Cultivation Landscape	Eddy Covariance;Heterogeneous Rice Cultivation Landscape;Emission Factor;N2O Flux	Greenhouse-Gas Emissions;N2O Emissions;Carbon-Dioxide;Wheat Rotation;Temporal Variability;Nonlinear Response;Managed Grassland;Poplar Plantation;Fish Aquaculture;Quality-Control	Science Of The Total Environment	Xie, Yh;Zhang, M;Xiao, W;Zhao, Jy;Huang, Wj;Zhang, Z;Hu, Yb;Qin, Zh;Jia, L;Pu, Yn;Chu, Hr;Wang, J;Shi, J;Liu, Sd;Lee, Xh	Nanjing Univ Informat Sci & Technol;Yale Univ;Nanjing Jiangning Dist Meteorol Bur;Taiyuan Meteorol Bur	Usa;Peoples R China	Xie, Yanhong;Zhang, Mi;Xiao, Wei;Zhao, Jiayu;Huang, Wenjing;Zhang, Zhen;Hu, Yongbo;Qin, Zhihao;Jia, Lei;Pu, Yini;Chu, Haoran;Wang, Jiao;Shi, Jie;Liu, Shoudong;Lee, Xuhui	Environmental Sciences	Environmental Sciences & Ecology	25	27	0	27	117	MAR 1	National Key Research And Development Program Of China [2020Yfa0607501];National Natural Science Foundation Of China [41575147, 41801093, 41475141, 42021004];Key Laboratory Of Meteorology And Ecological Environment Of Hebei Province [Z201901H]	Lee, Xh (通讯作者)，Yale Univ, Sch Environm, New Haven, Ct 06520 Usa.
	2020	0	Regenerative Capacity And Response To Pre-Emergent Herbicides By Stolon Fragments Of Triquetrous Murdannia (Murdannia Triquetra) In Rice	Burial Depth;Floating Depth;Fragmentation;Spread;Vegetative Reproduction	Trifolium-Repens L.;Sand Burial;Seedling Emergence;Rorippa-Palustris;Growth-Rates;Water;Survival;Colonization;Germination	Weed Biology And Management	Tang, W;Zhong, Zq;Chen, J;Yu, Xy;Yang, Yj;Lu, Yl	China Natl Rice Res Inst;Zhejiang A&F Univ	Peoples R China	Tang, Wei;Zhong, Zhiqi;Chen, Jie;Yu, Xiaoyue;Yang, Yongjie;Lu, Yongliang	Agronomy;Plant Sciences	Agriculture;Plant Sciences	2	6	0	6	34	SEP	缺	Lu, Yl (通讯作者)，China Natl Rice Res Inst, State Key Lab Rice Biol, Hangzhou 311400, Peoples R China.
	2020	1	Soil Nitrogen Fertility And Soybean Growth Responses To No-Tillage And Manure Compost Application On Paddy-Upland Rotation Fields	No-Tillage;Manure Compost;Soybean;N Fertility;Paddy Soil	Availability;Carbon;Yield;Water	Communications In Soil Science And Plant Analysis	Nira, R;Hamaguchi, H;Ishitsuka, A;Sekiguchi, T	Naro;Natl Agr & Food Res Org Naro;Fukuoka Agr & Forestry Res Ctr	Japan	Nira, Rikiya;Hamaguchi, Hideo;Ishitsuka, Akiko;Sekiguchi, Tetsuo	Agronomy;Plant Sciences;Chemistry, Analytical;Soil Science	Agriculture;Plant Sciences;Chemistry	4	14	1	14	28	NOV 12	缺	Nira, R (通讯作者)，Natl Agr & Food Res Org Naro, Tohoku Agr Res Ctr Arc, Morioka, Iwate 0200198, Japan.
	2014	8	Allelopathic Effects Of Aqueous Extracts Of Sunflower On Wheat (Triticum Aestivum L.) And Maize (Zea Mays L.)	Allelopathy;Competition;Crop Rotation;Plant Interactions;Secondary Metabolites	Germination;Growth;Rice;Allelochemicals	Pakistan Journal Of Botany	Muhammad, Z;Majeed, A	Hazara Univ;Univ Peshawar	Pakistan	Muhammad, Zahir;Majeed, Abdul	Plant Sciences	Plant Sciences	0	30	8	30	27	OCT	缺	Muhammad, Z (通讯作者)，Univ Peshawar, Dept Bot, Peshawar, Khyber Pakhtunk, Pakistan.
	2019	3	Rice Mealybug (Brevennia Rehi): A Potential Threat To Rice In A Long-Term Rice-Based Conservation Agriculture System In The Middle Indo-Gangetic Plain	缺失字段	Wheat Cropping Systems;Tillage;Management;Coccoidea;Technologies;Homoptera;Rotation;Soil	Current Science	Mishra, Js;Poonia, Sp;Choudhary, Js;Kumar, R;Monobrullah, M;Verma, M;Malik, Rk;Bhatt, Bp	South Asia Reg Off;Icar Res Complex Eastern Reg	India	Mishra, J S;Poonia, S P;Choudhary, J S;Kumar, Rakesh;Monobrullah, Md;Verma, Mausam;Malik, R K;Bhatt, B P	Multidisciplinary Sciences	Science & Technology - Other Topics	0	0	4	0	33	AUG 25	Cimmyt-International Maize And Wheat Improvement Centre, Mexico	Mishra, Js (通讯作者)，Icar Res Complex Eastern Reg, Patna 800014, Bihar, India.
	2018	14	Soil Bacterial Diversity Under Conservation Agriculture-Based Cereal Systems In Indo-Gangetic Plains	Acidobacteria;Bacterial Diversity;Conservation Agriculture;Metagenome;Proteobacteria	Residue Management;Community Structure;Crop-Rotation;Sustainable Intensification;Microbial Diversity;Organic-Carbon;Tillage;Impact;Proteobacteria;Responses	3 Biotech	Choudhary, M;Sharma, Pc;Jat, Hs;Dash, A;Rajashekar, B;Mcdonald, Aj;Jat, Ml	Genotyp Technol Pvt Ltd;Cent Soil Salin Res Inst;Int Maize & Wheat Improvement Ctr Cimmyt	Nepal;India	Choudhary, Madhu;Sharma, Parbodh C;Jat, Hanuman S;Dash, Abhinandita;Rajashekar, Balaji;Mcdonald, Andrew J;Jat, Mangi L	Biotechnology & Applied Microbiology	Biotechnology & Applied Microbiology	5	34	15	34	66	JUL 4	Bill And Melinda Gates Foundation (Bmgf);Usaid;Cgiar Research Programs On Climate Change, Agriculture And Food Security (Ccafs);Wheat Agri-Food Systems (Wheat);Icar-Cssri, Karnal	Choudhary, M (通讯作者)，Cent Soil Salin Res Inst, Icar, Div Soil & Crop Management, Karnal 132001, Haryana, India.
	2015	36	Effects Of Integrated High-Efficiency Practice Versus Conventional Practice On Rice Yield And N Fate	Rice Yield;Nitrogen Use Efficiency;Nitrogen Cycling;Nitrogen Loss	Reducing Environmental Risk;Nitrogen-Use Efficiency;Wheat Rotation System;Ammonia Volatilization;Agricultural-Development;Food Security;Lake Region;Paddy Field;China;Management	Agriculture Ecosystems & Environment	Cao, Ys;Yin, B	Grad Univ Chinese Acad Sci;Chinese Acad Sci	Peoples R China	Cao, Yansheng;Yin, Bin	Agriculture, Multidisciplinary;Ecology;Environmental Sciences	Agriculture;Environmental Sciences & Ecology	20	119	39	119	36	APR 1	National Basic Research Program Of China [2013Cb127401];National Natural Science Foundation Of China [41071197]	Cao, Ys (通讯作者)，Chinese Acad Trop Agr Sci, Environm & Plant Protect Inst, 4 Chengxi Xueyuan Rd, Haikou 571101, Peoples R China.
	2017	62	Contrasting Effects Of Straw And Straw-Derived Biochar Application On Net Global Warming Potential In The Loess Plateau Of China	Wheat Straw;Wheat Straw-Derived Biochar;Carbon Sequestration;Wheat-Maize Rotation System;Greenhouse Gas Emissions;Loess Plateau	Greenhouse-Gas Emissions;Nitrous-Oxide Emissions;Wheat Cropping System;Soil Organic-Carbon;3-Year Field Measurement;Water Regime;Rice Paddies;Maize Yield;Intensity;Amendment	Field Crops Research	Zhang, Af;Cheng, G;Hussain, Q;Zhang, M;Feng, H;Dyck, M;Sun, Bh;Zhao, Y;Chen, Hx;Chen, J;Wang, Xd	King Saud Univ;Univ Alberta;Pir Mehr Ali Shah Arid Agr Univ;Northwest A&F Univ	Canada;Saudi Arabia;Pakistan;Peoples R China	Zhang, Afeng;Cheng, Gong;Hussain, Qaiser;Zhang, Man;Feng, Hao;Dyck, Miles;Sun, Benhua;Zhao, Ying;Chen, Haixin;Chen, Jing;Wang, Xudong	Agronomy	Agriculture	25	237	68	237	52	APR	National 863 Research Program [2013Aa102904];National Natural Science Foundation Of China [41301305, 41471222];Nwafu Research Project [Z111021302];Chinese Universities Scientific Fund [2014Yb062, 2452015355];Technology Co-Innovation Projects In Shaanxi Province [2016Ktzdny03-06]	Wang, Xd (通讯作者)，Northwest A&F Univ, Coll Nat Resources & Environm, 3 Taicheng, Yangling 712100, Peoples R China.
	2018	50	Effects Of Application Of Inhibitors And Biochar To Fertilizer On Gaseous Nitrogen Emissions From An Intensively Managed Wheat Field	Biochar;Inhibitor;Gaseous N Emissions;Mitigation;Paddy Soil	Greenhouse-Gas Emissions;Nitrification Inhibitor;Oxide Emissions;N2O Emissions;Chemical-Properties;Ammonia Emissions;Urease Inhibitor;No Emissions;Rice Paddy;Soil	Science Of The Total Environment	He, Th;Liu, Dy;Yuan, Jj;Luo, Jf;Lindsey, S;Bolan, N;Ding, Wx	Agresearch Ltd;Univ Newcastle;Univ Chinese Acad Sci;Chinese Acad Sci	Australia;New Zealand;Peoples R China	He, Tiehu;Liu, Deyan;Yuan, Junji;Luo, Jiafa;Lindsey, Stuart;Bolan, Nanthi;Ding, Weixin	Environmental Sciences	Environmental Sciences & Ecology	19	181	57	181	75	JUL 1	National Key Research And Development Program Of China [2016Yfd0200304, 2016Yfd0200309];Special Fund For Forest Scientific Research In Public Welfare [201404210];National Natural Science Foundation Of China [41501274, 41471077];National Natural Science Foundation Of Jiangsu Province, China [Bk20151056];Frontier Project From The Institute Of Soil Science, Chinese Academy Of Sciences [Issasip1607]	Ding, Wx (通讯作者)，Chinese Acad Sci, Inst Soil Sci, Nanjing 210008, Jiangsu, Peoples R China.
	2018	21	N2O And Ch4 Emissions From N-Fertilized Rice Paddy Soil Can Be Mitigated By Wood Vinegar Application At An Appropriate Rate	Wood Vinegar;Ch4;N2O;Gwp(T);Rice Paddy Soil	Biochar-Manure Compost;Greenhouse-Gas Emissions;Pyroligneous Solution;Nh3 Volatilization;Alpine Grassland;Wheat Rotation;Central China;Saline Soil;Yield;Amendment	Atmospheric Environment	Sun, Hj;Feng, Yf;Ji, Y;Shi, Wm;Yang, Lz;Xing, Bs	Chinese Acad Sci;Nanjing Forestry Univ;Nanjing Univ Informat Sci & Technol;Jiangsu Acad Agr Sci;Univ Massachusetts	Usa;Peoples R China	Sun, Haijun;Feng, Yanfang;Ji, Yang;Shi, Weiming;Yang, Linzhang;Xing, Baoshan	Environmental Sciences;Meteorology & Atmospheric Sciences	Environmental Sciences & Ecology;Meteorology & Atmospheric Sciences	11	120	21	120	40	JUL	National Natural Science Foundation Of China [31601832, 41401345];Natural Science Foundation Of Jiangsu Province [Bk20160931, Bk20140755];Jaas	Feng, Yf (通讯作者)，Jiangsu Acad Agr Sci, Inst Agr Resources & Environm, Nanjing 210014, Peoples R China.
	2019	4	Effect Of Plough Pan Thickness On Crop Growth Parameters, Nitrogen Uptake And Greenhouse Gas (Co2 And N2O) Emissions In A Wheat-Maize Double-Crop Rotation In The Northern China Plain: A One-Year Study	Plough Pan;Crop Yield;N Utilization;Net Primary Productivity;N2O Emission;Co2 Emission	Different Tillage Systems;Water-Use Efficiency;Grain-Yield;Winter-Wheat;Long-Term;No-Tillage;Conservation Tillage;Soil-Structure;Root-Growth;Rice Paddy	Agricultural Water Management	Li, Yy;Zhai, Z;Cong, P;Zhang, Yt;Pang, Hc;Dong, Gh;Gao, Js	Dezhou Acad Agr Sci;Cntc;Chinese Acad Agr Sci;Chinese Acad Sci	Peoples R China	Li, Yuyi;Zhai, Zhen;Cong, Ping;Zhang, Yitao;Pang, Huancheng;Dong, Guohao;Gao, Jiansheng	Agronomy;Water Resources	Agriculture;Water Resources	9	90	4	90	67	MAR 1	Agro-Scientific Research In The Public Interest From The Ministry Of Agriculture And Rural Affairs, China [201303130];Innovation Program Of Chinese Academy Of Agricultural Sciences	Pang, Hc (通讯作者)，Chinese Acad Agr Sci, Inst Agr Resources & Reg Planning, Beijing 100081, Peoples R China.
	2021	0	The Combination Of Different Nitrogen Fertilizer Types Could Promote Rice Growth By Alleviating The Inhibition Of Straw Decomposition	Grain Yield;N Fertilizer;Rice;Root Growth;Straw Return	Dry-Matter Accumulation;Management-Practices;Wheat-Straw;Soil;Yield;Productivity;Rotation;Impacts;Release;Climate	Food And Energy Security	Tang, Jc;Zhang, Ry;Li, Hc;Tan, Jl;Song, Wj;Wen, X;Lu, Bl;Hu, Zr	Yangtze Univ;Engn Res Ctr Ecol & Agr Use Wetland;Cent South Agr Expt Stn China Tobacco	Peoples R China	Tang, Jichao;Zhang, Ruoyu;Li, Hechao;Tan, Jiali;Song, Wenjie;Wen, Xin;Lu, Bilin;Hu, Zhengrong	Agronomy;Food Science & Technology	Agriculture;Food Science & Technology	15	34	0	34	35	AUG	National Key Research And Development Program Of China [2017Yfd030140404];College Student Innovation And Entrepreneurship Training Program Of Yangtze University [Yz2020241]	Lu, Bl (通讯作者)，Yangtze Univ, Hubei Collaborat Innovat Ctr Grain Ind, Agr Coll, Jingzhou 434025, Hubei, Peoples R China;Hu, Zr (通讯作者)，Cent South Agr Expt Stn China Tobacco, Changsha 410004, Peoples R China.
	2014	0	Cropping System Analysis Using Geo-Informatics Approach: A Case Study Of Panipat District, Haryana	Accuracy Assessment;Crop Rotation;Cropping Pattern;Remote Sensing	缺失字段	Landscape Ecology And Water Management	Rani, S;Yadav, M;Sharma, Mp;Hooda, Rs	Haryana Space Applicat Ctr Harsac	India	Rani, Seema;Yadav, Manoj;Sharma, M P;Hooda, R S	Ecology;Environmental Sciences;Geosciences, Multidisciplinary	Environmental Sciences & Ecology;Geology	0	6	0	6	0	缺失字段	缺	Rani, S (通讯作者)，Haryana Space Applicat Ctr Harsac, Ccs Hau Campus, Hisar, Haryana, India.
	2013	5	Impact Of Organic Residues And Mineral Fertilizer Application On Soil-Crop Systems I: Yield And Nutrients Content	Crop Residues;Crop Rotation;Guar;Semi-Arid;Sewage Sludge;Wheat;Yield Index	Maize-Groundnut Sequence;Humid Tropics;Semiarid Tropics;Decomposition;Management;Rice;Matter;Phosphate;Dynamics;Nitrogen	Archives Of Agronomy And Soil Science	Rezig, Fam;Elhadi, Ea;Mubarak, Ar	Natl Res Ctr;Univ Khartoum	Sudan	Rezig, F A M;Elhadi, E A;Mubarak, A R	Agronomy;Soil Science	Agriculture	2	63	6	63	63	SEP 1	Ministry Of High Education And Scientific Research, Sudan	Mubarak, Ar (通讯作者)，Univ Khartoum, Desertificat & Desert Cultivat Studies Inst, Shambat, Sudan.
	2018	26	Energy Auditing Of Long-Term Conservation Agriculture Based Irrigated Intensive Maize Systems In Semi-Arid Tropics Of India	Diversified Crop Rotations;Energy-Use Efficiency;Non-Renewable And Renewable Energy;Permanent Beds;Protein Equivalent Yield;Zero Tillage	Water-Use Efficiency;Bed Planting System;Rice-Wheat Rotation;Gangetic Plains;Crop-Rotation;Yield Trends;Soil Quality;Zero-Tillage;Zea-Mays;Productivity	Energy	Parihar, Cm;Jat, Sl;Singh, Ak;Kumar, B;Rathore, Ns;Jat, Ml;Saharawat, Ys;Kuri, Br	Int Maize & Wheat Improvement Ctr Cimmyt;Icar Res Complex;Icarda;Ipni	Afghanistan;India	Parihar, C M;Jat, S L;Singh, A K;Kumar, B;Rathore, N S;Jat, M L;Saharawat, Y S;Kuri, B R	Thermodynamics;Energy & Fuels	Thermodynamics;Energy & Fuels	3	16	26	16	65	JAN 1	Indian Council Of Agricultural Research;International Maize And Wheat Improvement Center (Cimmyt), As Part Of The Cgiar Research Program On Climate Change, Agriculture And Food Security (Ccafs);Cgiar	Jat, Sl (通讯作者)，Icar Res Complex, Iimr, New Delhi 110012, India.
	2015	17	Weed Dynamics As Influenced By Tillage System, Sowing Time And Weed Competition Duration In Dry-Seeded Rice	Dry-Seeded Rice;Relative Yield Loss;Tillage;Weed Competition;Weed Types	Crop-Rotation;Species Composition;Irrigated Rice;Aerobic Rice;Grain-Yield;Management;Herbicides;Wheat;Soil;Productivity	Crop Protection	Matloob, A;Khaliq, A;Tanveer, A;Hussain, S;Aslam, F;Chauhan, Bs	Univ Agr Faisalabad;Huazhong Agr Univ;Univ Queensland;Muhammad Nawaz Shareef Univ Agr	Australia;Pakistan;Peoples R China	Matloob, Amar;Khaliq, Abdul;Tanveer, Asif;Hussain, Saddam;Aslam, Farhena;Chauhan, Bhagirath Singh	Agronomy	Agriculture	2	38	18	38	48	MAY	Higher Education Commission Under Indigenous Ph.D Fellowship Program	Khaliq, A (通讯作者)，Univ Agr Faisalabad, Dept Agron, Faisalabad, Pakistan.
	2019	5	Rice Yield And Greenhouse Gas Emissions Affected By Chinese Milk Vetch And Rice Straw Retention With Reduced Nitrogen Fertilization	缺失字段	Oxide Emissions;Rotation Systems;N2O Emission;Water Regime;Grain-Yield;Wheat;Management;Methane;Field;Soil	Agronomy Journal	Liu, Y;Tang, Hy;Muhammad, A;Zhong, C;Li, P;Zhang, P;Yang, Bj;Huang, Gq	Jiangxi Agr Univ	Peoples R China	Liu, Ying;Tang, Haiying;Muhammad, Aamer;Zhong, Chuan;Li, Ping;Zhang, Peng;Yang, Binjuan;Huang, Guoqin	Agronomy	Agriculture	14	40	5	40	70	NOV-DEC	National Natural Science Foundation Of China [:41661070];National Key Research& Development Program [2016Yfd0300208]	Huang, Gq (通讯作者)，Jiangxi Agr Univ, Res Ctr Ecol Sci, 1101 Zhimin Ave,Nanchang Econ & Technol Dev Zone, Nanchang 330045, Jiangxi, Peoples R China.
	2022	0	Long-Term Agronomic Practices In Reducing Nitrogen And Phosphorus Loss From Intensive Croplands	Reducing Fertilizer;Straw Returning;Nitrogen Loss;Phosphorus Loss;Water Quality;Eutrophication	Taihu Lake;Eutrophication;Water;Efficiency;Impacts;China;Yield;Wheat	Acs Earth And Space Chemistry	Ma, Zw;Luo, M;Wang, Q;Li, C;Guo, L;Wu, S;Kazery, J;Yan, Yh;Zhai, Lm;Liu, Hb;Ma, Yh;Han, Fxx	Mississippi Coll;Jackson State Univ;Anhui Agr Univ;Chinese Acad Agr Sci	Usa;Peoples R China	Ma, Zhongwen;Luo, Mei;Wang, Qiang;Li, Chen;Guo, Long;Wu, Sheng;Kazery, Joseph;Yan, Yonghua;Zhai, Limei;Liu, Hongbin;Ma, Youhua;Han, Fengxiang X	Chemistry, Multidisciplinary;Geochemistry & Geophysics	Chemistry;Geochemistry & Geophysics	4	4	0	4	51	JUN 16	National Key Research Project: Comprehensive Technologies And Products For Controlling Nitrogen And Phosphorus Loss In Rice Planting Area In China [2016Yfd0800503];Special Project On Agricultural Ecology And Environment Protection From The Ministry Of Agriculture And Rural Affairs, China [125A0701];Agricultural Environmental Protection Workstation In Chaohu, Anhui Province, China	Ma, Yh (通讯作者)，Anhui Agr Univ, Hefei 230000, Anhui, Peoples R China;Han, Fxx (通讯作者)，Jackson State Univ, Dept Chem & Biochem, Jackson, Ms 39217 Usa.
	2013	5	Agricultural Area Diversification And Crop Water Demand Analysis: A Remote Sensing And Gis Approach	Crop Diversification;Water Requirement;Agro-Physical Parameters;Remote Sensing And Gis;Cropping System Indices	Rice-Wheat;Productivity	Journal Of The Indian Society Of Remote Sensing	Choudhury, Bu;Sood, A;Ray, Ss;Sharma, Pk;Panigrahy, S	Punjab Remote Sensing Ctr;Isro;Icar Res Complex Neh Reg	India	Choudhury, B U;Sood, Anil;Ray, S S;Sharma, P K;Panigrahy, S	Environmental Sciences;Remote Sensing	Environmental Sciences & Ecology;Remote Sensing	1	34	6	34	12	MAR	缺	Choudhury, Bu (通讯作者)，Icar Res Complex Neh Reg, Div Soil Sci, Umiam 793103, Meghalaya, India.
	2020	2	Soil Organic Carbon And Soil Physical Characteristics As Affected By Land Uses Under Semiarid Irrigated Conditions	Soil Structure;Soil Moisture Characteristics Curve;Infiltration;Sustainability	Rice-Wheat;Quality;Compaction;Matter	Communications In Soil Science And Plant Analysis	Hadda, Ms;Singh, G;Chandel, S;Mohan, N	Punjab Agr Univ;Delhi Inst Rural Dev	India	Hadda, M S;Singh, Gurwant;Chandel, Sumita;Mohan, Narinder	Agronomy;Plant Sciences;Chemistry, Analytical;Soil Science	Agriculture;Plant Sciences;Chemistry	0	2	2	2	45	MAY 30	缺	Chandel, S (通讯作者)，Punjab Agr Univ, Dept Soil Sci, Ludhiana 141004, Punjab, India.
	2021	8	Effects Of Mechanized Deep Placement Of Nitrogen Fertilizer Rate And Type On Rice Yield And Nitrogen Use Efficiency In Chuanxi Plain, China	Rice;N-Fertilization Rate;Controlled Release Urea;Side Deep Fertilization;Yield;Nitrogen Use Efficiency	缺失字段	Journal Of Integrative Agriculture	Zhu, Ch;Ouyang, Yy;Diao, Y;Yu, Jq;Luo, X;Zheng, Jg;Li, Xy	Sichuan Prov Key Lab Crop Ecophysiol & Cultivat;Sichuan Acad Agr Sci	Peoples R China	Zhu Cong-Hua;Ouyang Yu-Yuan;Diao You;Yu Jun-Qi;Luo Xi;Zheng Jia-Guo;Li Xu-Yi	Agriculture, Multidisciplinary	Agriculture	21	38	8	38	44	FEB	National Key Research And Development Program Of China [2016Yfd0300108];Application And Basic Research Project Of Sichuan Province, China [2018Jy0630];Financial Innovation Capacity Improvement Of Sichuan Province, China [2017Qnjj-031]	Li, Xy (通讯作者)，Sichuan Acad Agr Sci, Crop Res Inst, Chengdu 610066, Peoples R China.
	2014	46	Yield-Scaled Greenhouse Gas Emissions From Flood Irrigated Rice Under Long-Term Conventional Tillage And No-Till Systems In A Humid Subtropical Climate	Flooded Rice;Greenhouse Gases;Methane;Nitrous Oxide;No-Till System;Global Warming Potential	Nitrous-Oxide Emissions;Methane-Oxidizing Bacteria;N2O Emissions;Paddy Field;Agronomic Assessment;Organic-Matter;Wheat Rotation;Land-Use;Soil;Oxidation	Field Crops Research	Bayer, C;Costa, Fd;Pedroso, Gm;Zschornack, T;Camargo, Es;De Lima, Ma;Frigheto, Rts;Gomes, J;Marcolin, E;Macedo, Vrm	Riograndense Rice Inst;Univ Fed Rio Grande Do Sul;Embrapa	Brazil	Bayer, Cimelio;Costa, Falberni De Souza;Pedroso, Gabriel Munhoz;Zschornack, Tiago;Camargo, Estefania S;De Lima, Magda Aparecida;Frigheto, Rosa T S;Gomes, Juliana;Marcolin, Elio;Mussoi Macedo, Vera Regina	Agronomy	Agriculture	4	150	48	150	66	JUN	Brazilian Council For Scientific And Technologic Development (Cnpq);Foundation Of Research Support Of Rio Grande Do Sul State (Fapergs)	Pedroso, Gm (通讯作者)，Univ Fed Rio Grande Do Sul, Fac Agron, Dept Soil Sci, Br-91540000 Porto Alegre, Rs, Brazil.
	2017	2	Response Of Wheat (Triticum Aestivum) Genotypes To Different Tillage Practices For Improving Productivity And Seed Quality In Eastern Indo-Gangetic Plains Of India	Net Returns;Seed Quality;Tillage;Wheat Genotypes	Soil Physical-Properties;South-Asia;Systems;Rotation;Profitability;Performance;Management;Crops;Yield	Indian Journal Of Agricultural Sciences	Ram, H;Singh, Rk;Pal, G;Kumar, R;Yadav, Mr;Yadav, T	Indian Inst Seed Sci;Icar Ndri;Icar Iiss;Icar Iari	India	Ram, Hardev;Singh, Rajiv K;Pal, Govind;Kumar, Rakesh;Yadav, M R;Yadav, T	Agriculture, Multidisciplinary	Agriculture	0	4	2	4	21	OCT	缺	Ram, H (通讯作者)，Indian Inst Seed Sci, Mau 275103, Uttar Pradesh, India;Ram, H (通讯作者)，Icar Ndri, Karnal, India.
	2009	20	Mineral-Nitrogen Leaching And Ammonia Volatilization From A Rice-Rapeseed System As Affected By 3,4-Dimethylpyrazole Phosphate	缺失字段	Nitrification Inhibitor Dmpp;Wheat Cropping System;Pyrazole Phosphate;Nitrifying Organisms;Oxide Emissions;Soil Columns;Nitrate;Rotation;Dcd;Dicyandiamide	Journal Of Environmental Quality	Li, H;Chen, Yx;Liang, Xq;Lian, Yf;Li, Wh	Res Acad Environm & Sci Zhejiang Prov;Zhejiang Univ;Key Lab Water Pollut Control & Environm Safety Te	Peoples R China	Li, Hua;Chen, Yingxu;Liang, Xinqiang;Lian, Yanfeng;Li, Wenhong	Environmental Sciences	Environmental Sciences & Ecology	9	83	29	83	31	SEP-OCT	National Key Science And Technology [2008Zx07101-006]	Liang, Xq (通讯作者)，Key Lab Water Pollut Control & Environm Safety Te, Hangzhou 310029, Zhejiang, Peoples R China.
	2022	0	The Accumulation Of Biomass Pre- And Post-Silking Associated With Gains In Yield For Both Seasons Under Maize-Rice Double Cropping System	Maize-Rice Cropping System;Grain Yield;Dry Matter Accumulation;Resource Use Efficiency;Soil Properties	Greenhouse-Gas Emissions;Conservation Agriculture;Use Efficiency;Wheat Rotation;Tillage;Fertilization;Responses;Nitrogen;Impacts;Options	Agronomy-Basel	Han, Yl;Guo, D;Xia, F;Ma, W;Salah, A;Zhan, M;Cao, Cg;Zhao, M;Chen, Cy;Zhou, By	Huazhong Agr Univ;Chinese Acad Agr Sci;Beijing Acad Agr & Forestry Sci	Peoples R China	Han, Yuling;Guo, Dong;Xia, Fei;Ma, Wei;Salah, Akram;Zhan, Ming;Cao, Cougui;Zhao, Ming;Chen, Chuanyong;Zhou, Baoyuan	Agronomy;Plant Sciences	Agriculture;Plant Sciences	4	4	0	4	48	JUN	Key National Research And Development Program Of China [2016Yfd0300207];Caas Science And Technology Innovation Program [2060302-2]	Zhou, By (通讯作者)，Chinese Acad Agr Sci, Inst Crop Sci, Minist Agr & Rural Affairs, Key Lab Crop Physiol & Ecol, Beijing 100081, Peoples R China;Chen, Cy (通讯作者)，Beijing Acad Agr & Forestry Sci, Maize Res Ctr, Beijing 100097, Peoples R China.
	2019	6	Integrated N Management Improves Nitrogen Use Efficiency And Economics In A Winter Wheat-Summer Maize Multiple-Cropping System	Wheat-Maize Multiple-Cropping System;Grain Yield;Nitrogen-Use Efficiency;Optimal Nitrogen Management	Controlled-Release Urea;Resource Use Efficiency;On-Farm Evaluation;Soil Nitrate;Ridge-Furrow;Yield;Fertilizer;Rice;China;Rotation	Nutrient Cycling In Agroecosystems	Liang, Hy;Zhang, Xl;Han, J;Liao, Yc;Liu, Y;Wen, Xx	Northwest A&F Univ	Peoples R China	Liang, Haiyan;Zhang, Xueling;Han, Juan;Liao, Yuncheng;Liu, Yang;Wen, Xiaoxia	Soil Science	Agriculture	11	76	6	76	67	DEC	Special Project For Agro-Scientific Research In The Public Interest [201503121-09];Shaanxi Province Key Research And Development Plan [2018Zdxm-Ny-002]	Liu, Y;Wen, Xx (通讯作者)，Northwest A&F Univ, Coll Agron, Yangling 712100, Shaanxi, Peoples R China.
	2017	15	Projective Analysis Of Staple Food Crop Productivity In Adaptation To Future Climate Change In China	Model Projection;Climate Change;Crop Productivity;Adaptation	Change Impacts;Rice Production;Genetic-Improvement;Maize Production;Water-Use;Wheat;Yields;Model;Agriculture;Plain	International Journal Of Biometeorology	Zhang, Q;Zhang, W;Li, Tt;Sun, Wj;Yu, Yq;Wang, Gc	Chinese Acad Sci	Peoples R China	Zhang, Qing;Zhang, Wen;Li, Tingting;Sun, Wenjuan;Yu, Yongqiang;Wang, Guocheng	Biophysics;Environmental Sciences;Meteorology & Atmospheric Sciences;Physiology	Biophysics;Environmental Sciences & Ecology;Meteorology & Atmospheric Sciences;Physiology	9	41	15	41	63	AUG	National Natural Science Foundation Of China [31370492, 41605088, 41471444, 41573069]	Zhang, W (通讯作者)，Chinese Acad Sci, Inst Atmospher Phys, Lapc, Beijing, Peoples R China.
	2021	8	Crop Straw-Derived Biochar Alleviated Cadmium And Copper Phytotoxicity By Reducing Bioavailability And Accumulation In A Field Experiment Of Rice-Rape-Corn Rotation System	Biochar;Heavy Metal;Bioavailability;Chemical Fractions;Bioaccumulation	Contaminated Paddy Field;Oryza-Sativa L.;Heavy-Metals;Cd;Soil;Mechanisms;Sorption;Immobilization;Zn;Pb	Chemosphere	Zong, Yt;Xiao, Q;Malik, Z;Su, Y;Wang, Yf;Lu, Sg	Zhejiang Univ;Islamia Univ Bahawalpur	Pakistan;Peoples R China	Zong, Yutong;Xiao, Qing;Malik, Zaffar;Su, Yuan;Wang, Yefeng;Lu, Shenggao	Environmental Sciences	Environmental Sciences & Ecology	27	96	8	96	59	OCT	National Key R&D Program Of China [2016Yfd0800401];National Natural Science Foundation Of China [41907066];Postdoctoral Science Foundation Of China [2018M630681]	Lu, Sg (通讯作者)，Zhejiang Univ, Coll Environm & Resource Sci, Hangzhou 310058, Peoples R China.
	2008	138	Crop Residue Management For Lowland Rice-Based Cropping Systems In Asia	缺失字段	Nitrous-Oxide Emissions;Flooded Mulching Cultivation;Greenhouse-Gas Emissions;Straw Management;Methane Emissions;Organic-Matter;Wheat Rotation;Use Efficiency;Mitigation Options;Water-Use	Advances In Agronomy, Vol 98	Singh, B;Shan, Yh;Johnson-Beebout, Se;Singh, Y;Buresh, Rj	Punjab Agr Univ;Int Rice Res Inst;Yangzhou Univ	India;Philippines;Peoples R China	Singh, Bijay;Shan, Y H;Johnson-Beebout, S E;Singh, Yadvinder;Buresh, R J	Agronomy	Agriculture	10	126	159	126	244	缺失字段	缺	Singh, B (通讯作者)，Punjab Agr Univ, Dept Soils, Ludhiana 141004, Punjab, India.
	2013	85	Effect Of Different Tillage And Seeding Methods On Energy Use Efficiency And Productivity Of Wheat In The Indo-Gangetic Plains	Tillage Implements;Resource Conservation Technology;Rotavator;Zero Tillage	Rice;Rotation	Field Crops Research	Kumar, V;Saharawat, Ys;Gathala, Mk;Jat, As;Singh, Sk;Chaudhary, N;Jat, Ml	Sardar Vallab Bhai Patel Univ Agr & Technol;India Off	India	Kumar, Vivak;Saharawat, Yashpal S;Gathala, Mahesh K;Jat, Arjun Singh;Singh, Sanjay K;Chaudhary, Neelam;Jat, M L	Agronomy	Agriculture	2	58	91	58	29	FEB 20	缺	Saharawat, Ys (通讯作者)，Indian Agr Res Inst, Div Soil Sci & Agril Chem, New Delhi 110012, India.
	2009	121	Changes In Fertilizer-Induced Direct N2O Emissions From Paddy Fields During Rice-Growing Season In China Between 1950S And 1990S	Agriculture;Decadal And Spatial Variations;Emission Factor;Greenhouse Gas;Modeling;Nitrogen Input;Nitrous Oxide;Paddy Rice;Uncertainty;Water Regime	Nitrous-Oxide Emissions;Greenhouse-Gas Emissions;Methane Emissions;Cropping Systems;Wheat Rotation;Diode-Laser;Fluxes;Soils;Agriculture;Inventory	Global Change Biology	Zou, Jw;Huang, Y;Qin, Ym;Liu, Sw;Shen, Qr;Pan, Gx;Lu, Yy;Liu, Qh	Nanjing Univ Informat Sci & Technol;Nanjing Agr Univ;Chinese Acad Sci	Peoples R China	Zou, Jianwen;Huang, Yao;Qin, Yanmei;Liu, Shuwei;Shen, Qirong;Pan, Genxing;Lu, Yanyu;Liu, Qiaohui	Biodiversity Conservation;Ecology;Environmental Sciences	Biodiversity & Conservation;Environmental Sciences & Ecology	12	156	147	156	68	JAN	China Postdoctoral Science Foundation [Cpsf 20080430172];National Basic Research Program Of China [2009Cb118608];National Science And Technology Support Program Of China	Zou, Jw (通讯作者)，Nanjing Agr Univ, Coll Resources & Environm Sci, Nanjing 210095, Peoples R China.
	2016	6	Tillage And Residue Management For Improving Productivity And Resource-Use Efficiency In Soybean (Glycine Max)Wheat (Triticum Aestivum) Cropping System	缺失字段	Maize Zea-Mays;Wheat;Yield;Asia	Experimental Agriculture	Karunakaran, V;Behera, Uk	Indian Agr Res Inst	India	Karunakaran, V;Behera, U K	Agronomy	Agriculture	0	24	9	24	29	OCT	Iari, New Delhi	Behera, Uk (通讯作者)，Indian Agr Res Inst, Div Agron, New Delhi 110012, India.
	2020	11	Ultrafine Grinding Of Wheat Flour: Effect Of Flour/Starch Granule Profiles And Particle Size Distribution On Falling Number And Pasting Properties	Damaged Starch;Particle Size Distribution;Pasting Profiles;Superfine Techniques;Wheat Flour	Damaged Starch Granules;Cereal Starches;Rice Grains;Quality;Gelatinization;Amylose;Barley;Noodle	Food Science & Nutrition	Guan, Eq;Yang, Yl;Pang, Jy;Zhang, Tj;Li, Mm;Bian, K	Henan Food Crop Collaborat Innovat Ctr;Henan Univ Technol	Peoples R China	Guan, Erqi;Yang, Yuling;Pang, Jinyue;Zhang, Tingjing;Li, Mengmeng;Bian, Ke	Food Science & Technology	Food Science & Technology	12	32	11	32	35	JUN	China National Key R&D Program During The 13Th Five-Year Plan Period [2018Yfd0401000];National Modern Agricultural (Wheat) Industry Technology System Construction Program [Cars-03];China Natural Science Foundation Program [U1604235]	Bian, K (通讯作者)，Henan Univ Technol, Coll Food Sci & Technol, Zhengzhou 450001, Henan, Peoples R China.
	2018	32	A Three-Year Experiment Of Annual Methane And Nitrous Oxide Emissions From The Subtropical Permanently Flooded Rice Paddy Fields Of China: Emission Factor, Temperature Sensitivity And Fertilizer Nitrogen Effect	Nitrous Oxide;Methane;Temperature Sensitivity;Emission Factor;Permanently Flooded Rice	Greenhouse-Gas Intensity;N2O Emissions;Fallow Season;Agronomic Assessment;Rotation System;Wheat Rotation;Soil;Fluxes;Dependence;Straw	Agricultural And Forest Meteorology	Zhou, Mh;Wang, Xg;Wang, Yq;Zhu, B	Chinese Acad Sci	Peoples R China	Zhou, Minghua;Wang, Xiaoguo;Wang, Yanqiang;Zhu, Bo	Agronomy;Forestry;Meteorology & Atmospheric Sciences	Agriculture;Forestry;Meteorology & Atmospheric Sciences	25	201	33	201	65	MAR 15	Cas Pioneer Hundred Talents Program;National Natural Science Foundation Of China [41573079, 41330744, U1612441, 41571130074];Major Science And Technology Program For Water Pollution Control And Treatment [2017Zx07101-001];West Light Foundation Of The Chinese Academy Of Sciences	Zhou, Mh;Zhu, B (通讯作者)，Chinese Acad Sci, Inst Mt Hazards & Environm, Key Lab Mt Surface Proc & Ecol Regulat, Chengdu 610041, Sichuan, Peoples R China.
	2022	0	The Stratification Of Soil Organic Carbon And Total Nitrogen Affected By Parent Material And Cropping System	Environmental Variable;Depth Distribution;Soil Texture;Crop Rotation;Stratification Ratio	Long-Term Tillage;Conservation Tillage;Zero-Tillage;Matter Pools;Ratio;Rotation;Wheat;Sequestration;Management;Indicator	Catena	Zhang, X;Li, Mj;Yang, C;Zhan, Lq;Wu, W;Liu, Hb	Chongqing Agr Technol Extens Stn;Chongqing Tobacco Sci Inst;Southwest Univ	Peoples R China	Zhang, Xin;Li, Meng-Jia;Yang, Chao;Zhan, Lin-Qing;Wu, Wei;Liu, Hong-Bin	Geosciences, Multidisciplinary;Soil Science;Water Resources	Geology;Agriculture;Water Resources	2	2	0	2	55	MAR	缺	Liu, Hb (通讯作者)，Southwest Univ, Coll Resources & Environm, Chongqing 400716, Peoples R China.
	2001	11	Raised And Sunken Bed Technique For Agroforestry On Alkali Soils Of Northwest India	Raised And Sunken Bed Technique;Rehabilitation;Alkali Lands;Water Stagnation;Agroforestry Practices;Crop Rotation;Salt-Tolerant Variety;Kankar Pan;Soil Amelioration;Aridity Index;Moisture Index	缺失字段	Land Degradation & Development	Dagar, Jc;Sharma, Hb;Shukla, Yk	Cent Soil Salin Res Inst	India	Dagar, Jc;Sharma, Hb;Shukla, Yk	Environmental Sciences;Soil Science	Environmental Sciences & Ecology;Agriculture	1	10	11	10	18	MAR-APR	缺	Dagar, Jc (通讯作者)，Cent Soil Salin Res Inst, Karnal 132001, Haryana, India.
	2008	13	Evaluation Of Site-Specific Management Zones On A Farm With 124 Contiguous Small Paddy Fields In A Multiple-Cropping System	Management Zone;Paddy-Upland Rotation;Site-Specific Management;Soil Drainage;Soil Fertility	Spatial Variability;Nutrient Management;Soil Properties;Yield;Corn;Wheat	Precision Agriculture	Ikenaga, S;Inamura, T			Ikenaga, Sachiko;Inamura, Tatsuya	Agriculture, Multidisciplinary	Agriculture	1	24	13	24	34	JUN	缺	Ikenaga, S (通讯作者)，Kitashirakawa Oiwake,Sakyo Ku, Kyoto 6068502, Japan.
	2010	477	Why Are Wheat Yields Stagnating In Europe? A Comprehensive Data Analysis For France	Wheat Yield;Genetic Progress;Climate Change;Crop Management;Agroclimatology;Crop Simulation;France	Climate-Change;Spring Wheat;Winter;Crop;Temperature;Trends;Rice;Quality;Traits;Model	Field Crops Research	Brisson, N;Gate, P;Gouache, D;Charmet, G;Oury, Fx;Huard, F	Inra Agroclim 84914;Arvalis Inst Vegetal;Inra Umr Gdec	France	Brisson, Nadine;Gate, Philippe;Gouache, David;Charmet, Gilles;Oury, Francois-Xavier;Huard, Frederic	Agronomy	Agriculture	7	329	486	329	47	OCT 9	缺	Brisson, N (通讯作者)，Inra Agroclim 84914, Avignon 9, France.
	2021	1	Long-Term Impact Of Legume-Based Cropping With Chemical And Integrated Fertilisation On Viable Weed Seed Density, Diversity And Community Structure	Ecological Dominance;Importance Value Index;Pigeonpea-Wheat;Weed Diversity Indices;Weed Ecology	Tillage Systems;Cover-Crop;Management;Wheat;Rice;Growth;Competition;Abundance;Manure;Size	Weed Research	Nath, Cp;Hazra, Kk;Praharaj, Cs;Singh, U;Singh, Ss;Kumar, N;Nandan, R;Singh, Np	Agr Technol Applicat Res Inst;Naini Agr Inst;Icar Indian Inst Pulses Res	India	Nath, Chaitanya P;Hazra, Kali K;Praharaj, Chandra S;Singh, Ummed;Singh, Sati S;Kumar, Narendra;Nandan, Rajiv;Singh, Narendra P	Agronomy;Plant Sciences	Agriculture;Plant Sciences	1	3	1	3	35	OCT	Indian Institute Of Pulses Research	Nath, Cp;Hazra, Kk;Praharaj, Cs (通讯作者)，Icar Indian Inst Pulses Res, Kanpur 208024, Uttar Pradesh, India.
	2008	19	Distribution Of Fractions Of Zinc And Their Contribution Towards Availability And Plant Uptake Of Zinc Under Long-Term Maize (Zea Mays L.)-Wheat (Triticum Aestivum L.) Cropping On An Inceptisol	Zinc Fractions;Dtpa-Extractable Zn;Long-Term Experiment;Maize-Wheat Sequence;Zn Availability;Zn Uptake	Organic-Matter;Soil;Micronutrients;Nutrition;Chemistry;Rice	Australian Journal Of Soil Research	Behera, Sk;Singh, D;Dwivedi, Bs;Singh, S;Kumar, K;Rana, Ds	Indian Agr Res Inst;Indian Inst Soil Sci	India	Behera, Sanjib Kumar;Singh, Dhyan;Dwivedi, B S;Singh, Sarjeet;Kumar, K;Rana, D S	Soil Science	Agriculture	0	16	19	16	36	缺失字段	缺	Behera, Sk (通讯作者)，Indian Inst Soil Sci, Berasia Rd, Bhopal 462038, Madhya Pradesh, India.
	2015	26	Differences In Net Global Warming Potential And Greenhouse Gas Intensity Between Major Rice-Based Cropping Systems In China	缺失字段	Nitrous-Oxide Emissions;Straw Incorporation;N2O Emissions;Water Regime;Paddy Fields;Soil;Methane;Tillage;Agroecosystem;Rotation	Scientific Reports	Xiong, Zq;Liu, Yl;Wu, Z;Zhang, Xl;Liu, Pl;Huang, Tq	Nanjing Agr Univ	Peoples R China	Xiong, Zhengqin;Liu, Yinglie;Wu, Zhen;Zhang, Xiaolin;Liu, Pingli;Huang, Taiqing	Multidisciplinary Sciences	Science & Technology - Other Topics	11	86	27	86	36	DEC 2	National Science Foundation Of China [41171238, 41471192];Special Fund For Agro-Scientific Research In The Public Interest [201503106];Ministry Of Science And Technology [2013Bad11B01]	Xiong, Zq (通讯作者)，Nanjing Agr Univ, Coll Resources & Environm Sci, Jiangsu Key Lab Low Carbon Agr & Ghg Mitigat, Nanjing 210095, Jiangsu, Peoples R China.
	2015	41	Energy Flow Analysis For Rice Production In Different Geographical Regions Of Iran	Energy Use;Fuel;Chemical Fertilizer;Input;Output;Iran	Wheat Production;Economic-Analysis;Tokat Province;Input-Output;Use Pattern;Consumption;Crop;Balance;Optimization;Canterbury	Energy	Kazemi, H;Kamkar, B;Lakzaei, S;Badsar, M;Shahbyki, M	Gorgan Univ Agr Sci & Nat Resources	Iran	Kazemi, Hossein;Kamkar, Behnam;Lakzaei, Somayeh;Badsar, Meysam;Shahbyki, Malihe	Thermodynamics;Energy & Fuels	Thermodynamics;Energy & Fuels	1	25	44	25	45	MAY 1	缺	Kazemi, H (通讯作者)，Gorgan Univ Agr Sci & Nat Resources, Fac Plant Prod, Dept Agron, Pob 49138-15739, Gorgan, Iran.
	2021	3	Direct And Knock-On Effects Of Water Stress On The Nutrient Contents Of Triticum Aestivum (Poales: Poaceae) And Population Growth Of Rhopalosiphum Padi (Hemiptera: Aphididae)	Wheat;Water Stress;Physiological Response;Bird Cherry-Oat Aphid;Life Table	Amino-Acid-Composition;Phloem-Sap;Brevicoryne-Brassicae;Acyrthosiphon-Pisum;Myzus-Persicae;Pea Aphid;Nutritional Quality;Drought Stress;Age-Stage;Wheat	Journal Of Economic Entomology	Lin, Yy;Liu, Wc;Hsu, Yt;Hsu, Ch;Hu, Cc;Saska, P;Skuhrovec, J;Tuan, Sj	Crop Res Inst;Kaohsiung Dist Agr Res & Extens Stn;Natl Chung Hsing Univ	Taiwan;Czech Republic	Lin, Ya-Ying;Liu, Wei-Cheng;Hsu, Yi-Ting;Hsu, Ching-Hsin;Hu, Chi-Chieh;Saska, Pavel;Skuhrovec, Jiri;Tuan, Shu-Jen	Entomology	Entomology	5	9	3	9	83	AUG	Ministry Of Science And Technology, Taiwan [Most 106-2313-B-005-014-My3, Most 107-2923-B-005-001-My3];Czech Science Foundation [18-13174J]	Tuan, Sj (通讯作者)，Natl Chung Hsing Univ, Dept Entomol, Taichung 402, Taiwan.
	2009	26	Nitrogen Contribution Through Sesbania Green Manure And Dual-Purpose Legumes In Maize-Wheat Cropping System: Agronomic And Economic Considerations	Dual-Purpose Legumes;Economics;Green Manuring;Maize Yield;N Contribution;N-Use Efficiency;N Uptake;Soil Fertility;Wheat Yield	Rice Oryza-Sativa;Long-Term Use;Summer Legumes;Triticum-Aestivum;Organic-Matter;Management-Practices;Smallholder Farms;Cereal Rotations;Use-Efficiency;Lowland Rice	Plant And Soil	Sharma, Ar;Behera, Uk	Indian Agr Res Inst	India	Sharma, A R;Behera, U K	Agronomy;Plant Sciences;Soil Science	Agriculture;Plant Sciences	2	46	33	46	54	DEC	缺	Sharma, Ar (通讯作者)，Indian Agr Res Inst, Div Agron, New Delhi 110012, India.
	2020	7	Influence Of Nitrogen Fertilizer And Straw Returning On Ch4 Emission From A Paddy Field In Chao Lake Basin, China	Ch4 Flux;Rice Paddy;Chemical Fertilizer;Straw Application;Nitrogen Use Efficiency	Greenhouse-Gas Emissions;Oxide Emissions;Methane Emissions;Cropping System;Tillage Practices;N2O;Management;Soils;Temperature;Impact	Applied Ecology And Environmental Research	Shakoor, A;Gan, Mq;Yin, Hx;Yang, W;He, F;Zuo, Hf;Ma, Yh;Yang, Sy	Univ Lleida;Anhui Agr Univ	Spain;Peoples R China	Shakoor, A;Gan, M Q;Yin, H X;Yang, W;He, F;Zuo, H F;Ma, Y H;Yang, S Y	Ecology;Environmental Sciences	Environmental Sciences & Ecology	20	62	7	62	56	缺失字段	Non-Profit Research Foundation For Agriculture, China [201103039];Anhui Agro-Ecological Environment Centre	Ma, Yh;Yang, Sy (通讯作者)，Anhui Agr Univ, Sch Resources & Environm, Hefei 230036, Peoples R China.
	2017	97	Residual Effects Of Monoammonium Phosphate, Gypsum And Elemental Sulfur On Cadmium Phytoavailability And Translocation From Soil To Wheat In An Effluent Irrigated Field	Cadmium Immobilization;Field Experiment;Elemental Sulfur;Gypsum;Mono-Ammonium Phosphate;Residual Effect	Induced Oxidative Stress;Heavy-Metals;In-Situ;Cd;Toxicity;Plants;Phytoremediation;Immobilization;Stabilization;Spectroscopy	Chemosphere	Qayyum, Mf;Rehman, Mzu;Ali, S;Rizwan, M;Naeem, A;Maqsood, Ma;Khalid, H;Rinklebe, J;Ok, Ys	Bahauddin Zakariya Univ;Univ Wuppertal;Govt Coll Univ;Kangwon Natl Univ;Univ Agr Faisalabad;Niab	South Korea;Pakistan;Germany	Qayyum, Muhammad Farooq;Rehman, Muhammad Zia Ur;Ali, Shafaqat;Rizwan, Muhammad;Naeem, Asif;Maqsood, Muhammad Aamer;Khalid, Hinnan;Rinklebe, Joerg;Ok, Yong Sik	Environmental Sciences	Environmental Sciences & Ecology	7	120	100	120	54	MAY	University Of Agriculture Faisalabad Of Pakistan;Higher Education Commission Of Pakistan	Rizwan, M (通讯作者)，Govt Coll Univ, Dept Environm Sci & Engn, Allama Lqbal Rd, Faisalabad 38000, Pakistan.
	2021	14	Rising Temperatures And Increasing Demand Challenge Wheat Supply In Sudan	缺失字段	Climate-Change;Crop Rotations;Representation;Maize;Yield;Rice	Nature Food	Iizumi, T;Ali-Babiker, Iea;Tsubo, M;Tahir, Isa;Kurosaki, Y;Kim, W;Gorafi, Ysa;Idris, Aam;Tsujimoto, H	Agr Res Corp;Natl Agr & Food Res Org;Tottori Univ	Japan;Sudan	Iizumi, Toshichika;Ali-Babiker, Imad-Eldin A;Tsubo, Mitsuru;Tahir, Izzat S A;Kurosaki, Yasunori;Kim, Wonsik;Gorafi, Yasir S A;Idris, Amani A M;Tsujimoto, Hisashi	Food Science & Technology	Food Science & Technology	1	12	14	12	56	JAN	缺	Iizumi, T (通讯作者)，Natl Agr & Food Res Org, Inst Agroenvironm Sci, Tsukuba, Ibaraki, Japan.
	2016	34	Weed Spectrum In Different Wheat-Based Cropping Systems Under Conservation And Conventional Tillage Practices In Punjab, Pakistan	Bed Sowing;Cropping Systems;Tillage;Weeds	Ryegrass Lolium-Rigidum;Long-Term Tillage;Seed-Bank;Sustainable Agriculture;Vertical-Distribution;Herbicide Resistance;Species-Diversity;Sorghum-Bicolor;Rotation;Management	Soil & Tillage Research	Shahzad, M;Farooq, M;Hussain, M	Bahauddin Zakariya Univ;Univ Western Australia;Univ Agr Faisalabad;King Saud Univ	Australia;Pakistan;Saudi Arabia	Shahzad, Muhammad;Farooq, Muhammad;Hussain, Mubshar	Soil Science	Agriculture	1	59	34	59	68	NOV	Higher Education Commission Of Pakistan	Farooq, M (通讯作者)，Univ Agr Faisalabad, Dept Agron, Faisalabad, Pakistan.
	2016	14	Eucalyptus Geometry In Agroforestry On Waterlogged Saline Soils Influences Plant And Soil Traits In North-West India	Eucalyptus Tereticornis;Secondary Salinization;Tree Spacing;Transpiration Rate;Water Table Draw Down;Wheat And Rice Yield	Organic-Carbon;Water-Use;Biomass Production;Plantations;Sequestration;Globulus;Forest;Irrigation;Pasture;Growth	Agriculture Ecosystems & Environment	Dagar, Jc;Lal, K;Ram, J;Kumar, M;Chaudhari, Sk;Yadav, Rk;Ahamad, S;Singh, G;Kaur, A	Cent Soil Salin Res Inst;Iari;Indian Council Agr Res;Van Bhawan	India	Dagar, J C;Lal, Khajanchi;Ram, Jeet;Kumar, Mukesh;Chaudhari, S K;Yadav, R K;Ahamad, Sharif;Singh, Gurbachan;Kaur, Amarinder	Agriculture, Multidisciplinary;Ecology;Environmental Sciences	Agriculture;Environmental Sciences & Ecology	1	29	14	29	60	OCT 3	Ministry Of Water Resources, Government Of India	Dagar, Jc (通讯作者)，Cent Soil Salin Res Inst, Karnal 132001, Haryana, India.
	2017	50	Long-Term Application Of Manures Plus Chemical Fertilizers Sustained High Rice Yield And Improved Soil Chemical And Bacterial Properties	454 Pyrosequencing;Biodiversity;Available Nutrient	Organic-Matter;Inorganic Fertilizers;Microbial Biomass;Crop-Rotation;Wheat;Acidification;Community;Abundance;Mineralization;Nitrification	European Journal Of Agronomy	Chen, Dm;Yuan, L;Liu, Yr;Ji, Jh;Hou, Hq	Southwest Univ;Jiangxi Acad Agr Sci	Peoples R China	Chen, Danmei;Yuan, Ling;Liu, Yiren;Ji, Jianhua;Hou, Hongqian	Agronomy	Agriculture	12	112	63	112	59	OCT	State Key Development Program Of Basic Research Of China [2013Cb127405];National Natural Science Foundation Of China [31460544];National Support Program Of China [2012Bad05B05];Special Fund For Agro-Scientific Research In The Public Interest Of China [201203030]	Yuan, L (通讯作者)，Southwest Univ, Coll Resources & Environm, Chongqing 400716, Peoples R China;Liu, Yr (通讯作者)，Jiangxi Acad Agr Sci, Inst Soil Fertilizer & Resources Environm, Nanchang 330200, Jiangxi, Peoples R China.
	2022	0	Heterogeneity Of Soil Bacterial And Bacteriophage Communities In Three Rice Agroecosystems And Potential Impacts Of Bacteriophage On Nutrient Cycling	Paddy Soil;Bacteriophage;Bacteriophage-Bacteria Interaction;Auxiliary Metabolic Genes;Nitrogen Cycling	Organic-Matter;Viruses;Phages;Ecosystems;Temperate;Diversity;Abundance;Lysogeny;Ecology	Environmental Microbiome	Wang, Yj;Liu, Y;Wu, Yx;Wu, N;Liu, Ww;Wang, Xf	Hebei Acad Agr & Forestry Sci;Chinese Acad Agr Sci	Peoples R China	Wang, Yajiao;Liu, Yu;Wu, Yuxing;Wu, Nan;Liu, Wenwen;Wang, Xifeng	Genetics & Heredity;Microbiology	Genetics & Heredity;Microbiology	15	15	0	15	62	APR 6	National Key R&D Program Of China: Intergovernmental S&T Cooperation Proposal [2019Yfe0108500];National Natural Science Foundation Of China [U1704234]	Wang, Xf (通讯作者)，Chinese Acad Agr Sci, Inst Plant Protect, State Key Lab Biol Plant Dis & Insect Pests, Beijing 100193, Peoples R China.
	2017	8	The Variability And Causes Of Organic Carbon Retention Ability Of Different Agricultural Straw Types Returned To Soil	Returned Straw;Decomposition Property;Carbon Reserve Capacity;Lignin;Soil Moisture	Methanogenic Archaeal Community;Rice Straw;Enzyme-Activities;Conservation Tillage;Residue Composition;Microbial Biomass;Methane Emission;N Mineralization;Plant Residues;Crop Residue	Environmental Technology	Wang, H;Wang, L;Zhang, Yn;Hu, Y;Wu, Jh;Fu, Xh;Le, Yq	Tongji Univ;Fudan Univ;Collaborat Innovat Ctr Reg Environm Qual	Peoples R China	Wang, Han;Wang, Lei;Zhang, Yannan;Hu, Yu;Wu, Jihua;Fu, Xiaohua;Le, Yiquan	Environmental Sciences	Environmental Sciences & Ecology	36	156	8	156	68	MAR	National Natural Science Foundation Of China [21577101, 21307093];Research Fund For The Doctoral Program Of Higher Education Of China [20130072110025];Major Science & Technology Research Program Of Shanghai [14231200404]	Wang, L (通讯作者)，Tongji Univ, Coll Environm Sci & Engn, State Key Lab Pollut Control & Resource Reuse, Shanghai 200092, Peoples R China.
	2012	10	Amelioration Of Saline-Sodic Soil With Amendments Using Brackish Water, Canal Water And Their Combination	Amelioration;Amendments;Brackish Water;Saline-Sodic Soil	Reclamation;Rice;Gypsum	International Journal Of Agriculture And Biology	Kahlon, Uz;Murtaza, G;Ghafoor, A	Univ Agr Faisalabad	Pakistan	Kahlon, Umad Zafar;Murtaza, Ghulam;Ghafoor, Abdul	Agriculture, Multidisciplinary;Biology	Agriculture;Life Sciences & Biomedicine - Other Topics	0	19	10	19	34	JAN	缺	Murtaza, G (通讯作者)，Univ Agr Faisalabad, Inst Soil & Environm Sci, Faisalabad 38040, Pakistan.
	2017	3	Soil Organic Phosphorus Transformations During 2000 Years Of Paddy-Rice And Non-Paddy Management In The Yangtze River Delta, China	缺失字段	Nuclear-Magnetic-Resonance;P-31 Nmr-Spectroscopy;Temperate Rain-Forest;Carbon Accumulation;Microbial Residues;Sample Preparation;Nutrient Dynamics;New-Zealand;Chronosequence;Forms	Scientific Reports	Jiang, Xq;Amelung, W;Cade-Menun, Bj;Bol, R;Willbold, S;Cao, Zh;Klumpp, E	Forschungszentrum Julich;Chinese Acad Sci;Univ Illinois;Univ Bonn;Agr & Agri Food Canada	Canada;Usa;Germany;Peoples R China	Jiang, Xiaoqian;Amelung, Wulf;Cade-Menun, Barbara J;Bol, Roland;Willbold, Sabine;Cao, Zhihong;Klumpp, Erwin	Multidisciplinary Sciences	Science & Technology - Other Topics	3	47	3	47	61	SEP 7	China Scholarship Council (Csc);German Science Foundation [Dfg For995, Am 134/9-1,2]	Jiang, Xq (通讯作者)，Forschungszentrum Julich, Inst Bio & Geosci, Agrosphere Inst Ibg 3, D-52428 Julich, Germany;Jiang, Xq (通讯作者)，Univ Illinois, Dept Nat Resources & Environm Sci, Urbana, Il 61801 Usa.
	2022	0	Energy And Carbon Budgeting Of The Pearl Millet-Wheat Cropping System For Environmentally Sustainable Agricultural Land Use Planning In The Rainfed Semi-Arid Agro-Ecosystem Of Aravalli Foothills	Agricultural Land Use Planning;Carbon Budgeting;Energy;Lmus;Pearl Millet;Wheat	Greenhouse-Gas Emissions;Use-Efficiency;Conservation Agriculture;Nutrient Management;Economical Analysis;Footprint;Tillage;Rice;Rotations;Pigeonpea	Energy	Kumar, A;Singh, D;Mahapatra, Sk	Mpuat;Icar Natl Bur Soil Survey & Land Use Planning Nbss	India	Kumar, Ashok;Singh, Dilip;Mahapatra, S K	Thermodynamics;Energy & Fuels	Thermodynamics;Energy & Fuels	1	1	0	1	73	MAY 1	Icar-Nbss & Lup, Nagpur, India	Kumar, A (通讯作者)，Icar Natl Bur Soil Survey & Land Use Planning Nbss, Reg Ctr Delhi, Iari Campus, New Delhi 110 012, India.
	1998	33	Corn Yield And Nitrogen Uptake In Monoculture And In Rotation With Soybean	缺失字段	No-Till Corn;Legume Residues;Spring Wheat;Fertilizer Nitrogen;Cropping Systems;Ammonium-Nitrate;Field Conditions;Soil;N-15;Fate	Soil Science Society Of America Journal	Omay, Ab;Rice, Cw;Maddux, Ld;Gordon, Wb	Kansas State Univ	Usa	Omay, Ab;Rice, Cw;Maddux, Ld;Gordon, Wb	Soil Science	Agriculture	1	29	34	29	41	NOV-DEC	缺	Rice, Cw (通讯作者)，Kansas State Univ, Dept Agron, Manhattan, Ks 66506 Usa.
	2021	0	Incorporated Sorghum Residues Reduce Emergence And Seedling Growth Of Some Crops	Allelochemicals;Crop Rotations;Maize;Soil-Incorporated Stover;Soybean;Wheat	Weed Management;Allelopathy;Rice;Bicolor	International Journal Of Agriculture And Natural Resources	Tibugari, H;Chiduza, C;Mashingaidze, Ab;Mabasa, S	Univ Zimbabwe;Chinhoyi Univ Technol;Univ Ft Hare	South Africa;Zimbabwe	Tibugari, Handsen;Chiduza, Cornelius;Mashingaidze, Arnold Bray;Mabasa, Stanford	Agriculture, Multidisciplinary	Agriculture	3	4	0	4	45	缺失字段	缺	Chiduza, C (通讯作者)，Univ Ft Hare, Fac Sci & Agr, Dept Agron, Za-5700 Alice, South Africa.
	2008	0	Effects Of Long-Term Fertilization On Phosphorus Adsorption And Desorption In Purple Soil	Long-Term Fertilization;Purple Soil;Phosphorus;Adsorption And Desorption	缺失字段	Proceedings Of The China Association For Science And Technology, Vol 4, No 3	Li, Xp;Shi, Xj	Sw Univ	Peoples R China	Li Xueping;Shi Xiaojun	Multidisciplinary Sciences	Science & Technology - Other Topics	0	3	0	3	12	缺失字段	缺	Li, Xp (通讯作者)，Sw Univ, Coll Resources & Environm, Chongqing 400716, Peoples R China.
	2015	20	The Trend Of Soil Organic Carbon, Total Nitrogen, And Wheat And Maize Productivity Under Different Long-Term Fertilizations In The Upland Fluvo-Aquic Soil Of North China	Fluvo-Aquic Soil;Long-Term Fertilization;Grain Yield;Soil Organic Carbon;Total Nitrogen	Management-Practices;Cropping Systems;Farmyard Manure;Rice-Wheat;Dynamics;Yields;Mineralization;Fertilizers;Sequestration;Rotations	Nutrient Cycling In Agroecosystems	Gao, W;Yang, J;Ren, Sr;Liu, Hl	Tianjin Inst Agr Resources & Environm;Chinese Acad Agr Sci	Peoples R China	Gao, Wei;Yang, Jun;Ren, Shun-Rong;Liu Hailong	Soil Science	Agriculture	9	112	22	112	59	SEP	Special Fund For Agro-Scientific Research In The Public Interest Of China [201203030];Agricultural Science And Technology Innovation Program (Astip) Of Chinese Academy Of Agricultural Sciences [Caas-Astip-2015-Aii-03];Tianjin Institute Of Agricultural Resource And Environment Sciences	Liu, Hl (通讯作者)，Chinese Acad Agr Sci, Agr Informat Inst, Key Lab Agriinformat Serv Technol, Minist Agr, Beijing 100081, Peoples R China.
	2010	38	Allelopathy, A Chance For Sustainable Weed Management	Allelopathy;Sustainable Crop Rotation;Integrated Weed Management;Cover Crops	Sorghum Sorghum-Bicolor;Helianthus-Annuus;Cover Crop;Seed-Germination;Invasive Plants;Phenolic-Acids;Growth;Rice;Root;Wheat	International Journal Of Sustainable Development And World Ecology	Tesio, F;Ferrero, A	Univ Turin	Italy	Tesio, Franco;Ferrero, Aldo	Green & Sustainable Science & Technology;Ecology	Science & Technology - Other Topics;Environmental Sciences & Ecology	0	115	43	115	151	缺失字段	缺	Tesio, F (通讯作者)，Univ Turin, Dipartimento Agron Selvicoltura & Gest Terr, I-10124 Turin, Italy.
	2014	14	Optimizing Sowing Management For Short Duration Dry Seeded Aman Rice On The High Ganges River Floodplain Of Bangladesh	Sowing Date;Seed Rate;Establishment;Irrigation;Terminal Drought;Yield	Wheat;Productivity;System	Field Crops Research	Ahmed, S;Humphreys, E;Salim, M;Chauhan, Bs	Int Rice Res Inst;Univ Queensland;Bangladesh Agr Univ	Australia;Philippines;Bangladesh	Ahmed, Sharif;Humphreys, Elizabeth;Salim, Muhammad;Chauhan, Bhagirath S	Agronomy	Agriculture	1	21	16	21	28	DEC	International Fund For Agricultural Development (Ifad) [C-Ecg-46-Irri];Cereal Systems Initiative For South Asia (Csisa, Bangladesh);Bangladesh Agricultural Research Institute (Bari);Regional Agricultural Research Station At Jessore, Bangladesh	Ahmed, S (通讯作者)，Int Rice Res Inst, Los Banos, Philippines.
	2010	3	Effect Of Long-Term Fertilizer Management And Crop Rotations On Accumulation And Downward Movement Of Phosphorus In Semi-Arid Subtropical Irrigated Soils	Change Point;Crop Residues;Inorganic P;Movement;Olsen P;Organic P;P Accumulation;P Distribution;P Leaching;Peanut;Residual P;Sunflower;Subtropics;Total P	Yields	Communications In Soil Science And Plant Analysis	Garg, Ak;Aulakh, Ms	Punjab Agr Univ	India	Garg, Ashok K;Aulakh, Milkha S	Agronomy;Plant Sciences;Chemistry, Analytical;Soil Science	Agriculture;Plant Sciences;Chemistry	0	31	4	31	26	缺失字段	缺	Aulakh, Ms (通讯作者)，Punjab Agr Univ, Dept Soils, Ludhiana 141004, Punjab, India.
	2003	1	Crop Yields And Wild Oat Control In Northern Alberta Cropping Systems	Crop Rotation;Mechanical Fallow;N Fertilizer;Fall Tillage;Herbicides	Agronomic Practices;Weed Communities;Tillage;Fallow;Wheat;Competition;Impact;Index	Canadian Journal Of Plant Science	Darwent, Al;Drabble, Jc;O'Donovan, Jt;Soon, Yk;Milis, Pf;Clayton, Gw;Rice, Wa	Agr & Agri Food Canada	Canada	Darwent, Al;Drabble, Jc;O'Donovan, Jt;Soon, Yk;Milis, Pf;Clayton, Gw;Rice, Wa	Agronomy;Plant Sciences	Agriculture;Plant Sciences	0	12	1	12	38	JAN	缺
	2006	1	Soil Sickness In Iraq: Possible Role Of Allelopathy And Soil Pathogens	Allelopathy;Citrus Replant Problems;Corn Decline;Monoculture;Rice Decline;Nitrogen Fixation;Soil Pathogens;Soil Sickness	Citrus Replant Problem;Fungi	Allelopathy Journal	Alsaadawi, Is	Univ Baghdad	Iraq	Alsaadawi, Ibrahim S	Agronomy	Agriculture	0	10	1	10	17	JUL	缺	Alsaadawi, Is (通讯作者)，Univ Baghdad, Dept Biol, Baghdad, Iraq.
	2014	38	Black Carbon Accrual During 2000 Years Of Paddy-Rice And Non-Paddy Cropping In The Yangtze River Delta, China	Benzene-Polycarboxylic Acids;Black Carbon;Chronosequence;Crop Residue Combustion;Mean Residence Time	Organic-Matter Turnover;Neolithic Age;Soil Carbon;Nitrogen;Accumulation;Residues;Charcoal;Biomass;Forest	Global Change Biology	Lehndorff, E;Roth, Pj;Cao, Zh;Amelung, W	Univ Bonn;Chinese Acad Sci	Germany;Peoples R China	Lehndorff, Eva;Roth, Philipp J;Cao, Zhi H;Amelung, W	Biodiversity Conservation;Ecology;Environmental Sciences	Biodiversity & Conservation;Environmental Sciences & Ecology	8	146	46	146	62	JUN	German Research Foundation (Dfg) [For 995, Am 134]	Lehndorff, E (通讯作者)，Univ Bonn, Inst Crop Sci & Resource Conservat Soil Sci & Soi, Nussallee 13, De-53115 Bonn, Germany.
	2013	46	Assessing The Impacts Of Crop-Rotation And Tillage On Crop Yields And Sediment Yield Using A Modeling Approach	Corn;Soybean;Hydrology;Water Quality;Swat	Water Assessment-Tool;Root-Zone;Land-Use;Agricultural Watersheds;Hydrologic-Simulation;Climate-Change;Harvest Index;Wheat Yield;Quality;Nitrate	Agricultural Water Management	Parajuli, Pb;Jayakody, P;Sassenrath, Gf;Ouyang, Y;Pote, Jw	Usda Ars;Mississippi State Univ;Usda Fs	Usa	Parajuli, P B;Jayakody, P;Sassenrath, G F;Ouyang, Y;Pote, J W	Agronomy;Water Resources	Agriculture;Water Resources	0	76	47	76	63	MAR	Mississippi Soybean Promotion Board	Parajuli, Pb (通讯作者)，Mississippi State Univ, Dept Agr & Biol Engn, Mail Box 9632, Mississippi State, Ms 39762 Usa.
	2020	18	Effect Of Tillage And Straw Return On Carbon Footprints, Soil Organic Carbon Fractions And Soil Microbial Community In Different Textured Soils Under Rice-Wheat Rotation: A Review	Tillage;Soil Quality;Straw Return;Microbial Community;Carbon Footprint;Soil Aggregates	Aggregate Fractions;Enzyme-Activities;Cropping Systems;Sequestration;Manure;Fertilization;Mitigation;Residue;Diversity;Responses	Reviews In Environmental Science And Bio-Technology	Dhaliwal, Ss;Naresh, Rk;Gupta, Rk;Panwar, As;Mahajan, Nc;Singh, R;Mandal, A	Bisa;Banaras Hindu Univ;Punjab Agr Univ;Sardar Vallabhbhai Patel Univ Agr & Technol;Bidhan Chandra Krishi Viswavidyalaya	India	Dhaliwal, S S;Naresh, R K;Gupta, R K;Panwar, A S;Mahajan, N C;Singh, Ravinder;Mandal, Agniva	Biotechnology & Applied Microbiology;Environmental Sciences	Biotechnology & Applied Microbiology;Environmental Sciences & Ecology	61	230	24	230	59	MAR	缺	Dhaliwal, Ss (通讯作者)，Punjab Agr Univ, Dept Soil Sci, Ludhiana, Punjab, India.
	2016	39	Controlled Release Urea Improved Nitrogen Use Efficiency And Yield Of Wheat And Corn	缺失字段	Winter-Wheat;Cropping System;Soil;Fertilizers;Rice;Nitrate;Nutrient;Rotation;Maize;China	Agronomy Journal	Geng, Jb;Chen, Jq;Sun, Yb;Zheng, Wk;Tian, Xf;Yang, Yc;Li, Cl;Zhang, M	Kingenta Ecol Engn Grp Co Ltd;Shandong Agr Univ	Peoples R China	Geng, Jibiao;Chen, Jianqiu;Sun, Yunbao;Zheng, Wenkui;Tian, Xiaofei;Yang, Yuechao;Li, Chengliang;Zhang, Min	Agronomy	Agriculture	14	99	45	99	39	JUL-AUG	Key Projects In The National "948" Program During The Twelfth Five-Year Plan Period [2011-G30];Natural Science Foundation Of China [41571236]	Zhang, M (通讯作者)，Shandong Agr Univ, Natl Engn Lab Efficient Utilizat Soil & Fertilize, Natl Engn & Technol Res Ctr Slow & Controlled Rel, Coll Resources & Environm, Tai An 271018, Shandong, Peoples R China;Zhang, M (通讯作者)，Kingenta Ecol Engn Grp Co Ltd, Linshu 276700, Shandong, Peoples R China.
	2019	53	Effects Of Tillage, Crop Establishment And Diversification On Soil Organic Carbon, Aggregation, Aggregate Associated Carbon And Productivity In Cereal Systems Of Semi-Arid Northwest India	Soil Organic Carbon;Aggregate Associated Carbon;Particulate Organic Carbon;Crop Productivity;Crop Management	Sustainable Intensification;Conservation Agriculture;Structural Stability;C Sequestration;Matter;Management;Pools;Biota;Mechanisms;Fractions	Soil & Tillage Research	Jat, Hs;Datta, A;Choudhary, M;Yadav, Ak;Choudhary, V;Sharma, Pc;Gathala, Mk;Jat, Ml;Mcdonald, A	Sri Karan Narendra Agr Univ;Icar Cent Soil Salin Res Inst Icacssri;Int Maize & Wheat Improvement Ctr Cimmyt	Nepal;Bangladesh;India	Jat, H S;Datta, Ashim;Choudhary, M;Yadav, A K;Choudhary, V;Sharma, P C;Gathala, M K;Jat, M L;Mcdonald, A	Soil Science	Agriculture	13	58	53	58	50	JUL	Icar-Central Soil Salinity Research Institute (Icar-Cssri);Cimmyt;U.S. Agency For International Development (Usaid);Bill And Melinda Gates Foundation (Bmgf) Through Csisa (Cereal Systems Initiative For South Asia) Project	Datta, A;Choudhary, M (通讯作者)，Icar Cssri, Kachhwa Rd, Karnal 132001, Haryana, India.
	2010	9	Potential Allelopathic Effects Of Jerusalem Artichoke (Helianthus Tuberosus) Leaf Tissues	Phytotoxicity;Residue Degradation;Crop Rotation;Plant Invasion	Weed-Control;Plants;Interference;Management;Annuus;Growth	Weed Technology	Tesio, F;Weston, La;Vidotto, F;Ferrero, A	Univ Turin;Cornell Univ	Usa;Italy	Tesio, Franco;Weston, Leslie A;Vidotto, Francesco;Ferrero, Aldo	Agronomy;Plant Sciences	Agriculture;Plant Sciences	0	28	10	28	38	JUL-SEP	缺	Tesio, F (通讯作者)，Univ Turin, Dipartimento Agron Selvicoltura & Gest Terr, I-10124 Turin, Italy.
	2007	201	Quantifying Direct N2O Emissions In Paddy Fields During Rice Growing Season In Mainland China: Dependence On Water Regime	Background Emission;Emission Factor;Nitrous Oxide;Regression Model	Nitrous-Oxide Emissions;Methane Emissions;Wheat Rotation;Crop Residue;Agriculture;Southeast;Inventory;Systems;Budget;Soils	Atmospheric Environment	Zou, Jw;Huang, Y;Zheng, Xh;Wang, Ys	Rice Univ;Nanjing Agr Univ;Chinese Acad Sci	Usa;Peoples R China	Zou, Jianwen;Huang, Yao;Zheng, Xunhua;Wang, Yuesi	Environmental Sciences;Meteorology & Atmospheric Sciences	Environmental Sciences & Ecology;Meteorology & Atmospheric Sciences	15	153	257	153	54	DEC	缺	Zou, Jw (通讯作者)，Nanjing Agr Univ, Coll Resources & Environm Sci, Nanjing 210095, Peoples R China.
	2019	2	Simulation-Based Maize-Wheat Cropping System Optimization In The Midhills Of Nepal	缺失字段	Soil Organic-Carbon;Rain-Fed Midhills;Conservation Agriculture;Sowing Date;Yield;Rotation;Nitrogen;Climate;Model;Rice	Agronomy Journal	Laborde, Jp;Wortmann, Cs;Blanco-Canqui, H;Mcdonald, Aj;Lindquist, Jl	Univ Nebraska;Cornell Univ	Usa	Laborde, John P;Wortmann, Charles S;Blanco-Canqui, Humberto;Mcdonald, Andrew J;Lindquist, John L	Agronomy	Agriculture	3	17	2	17	50	SEP-OCT	United States Borlaug Fellowship In Global Food Security;University Of Nebraska-Lincoln'S Institute Of Agriculture And Natural Resources;Cimmyt'S South Asia Regional Office	Laborde, Jp (通讯作者)，Univ Nebraska, Dept Agron & Hort, Lincoln, Ne 68583 Usa.
	2008	5	Agrobiodiversity Of Field Crops: A Case Study For Iran	Agrobiodiversity;Crop Species Diversity;Cropping System Diversity;Iran;Varietal Diversity	Species-Area Relationship;Diversity;Biodiversity;Sustainability;Wheat;Agroecosystems;Agrodiversity;Ecosystems;Management;Richness	Journal Of Sustainable Agriculture	Koocheki, A;Nassiri, M;Gliessman, Sr;Zarea, A	Ferdowsi Univ Mashhad;Univ Calif Santa Cruz;Agr Res Ctr Khorasan	Usa;Iran	Koocheki, Alireza;Nassiri, Mehdi;Gliessman, Stephen R;Zarea, Ahmad	Agriculture, Multidisciplinary	Agriculture	2	19	6	19	55	缺失字段	缺	Gliessman, Sr (通讯作者)，Univ Calif Santa Cruz, Dept Environm Studies, Santa Cruz, Ca 95064 Usa.
[truncated: 10,264 more rows]

## Sheet: 统计
1	2000	India	9	1	2001	India	12	1	2002	India	7	1	2003	India	11	1	2004	India	9	1	2005	India	7	1	2006	India	19	1	2007	India	14	1	2008	India	25	1	2009	India	34	1	2010	India	23	1	2011	India	34	1	2012
2	2000	Japan	8	2	2001	Japan	9	2	2002	Japan	8	2	2003	Japan	18	2	2004	Japan	13	2	2005	Japan	15	2	2006	Japan	8	2	2007	Japan	20	2	2008	Japan	20	2	2009	Japan	39	2	2010	Japan	42	2	2011	Japan	28	2	2012
3	2000	Peoples R China	7	3	2001	Peoples R China	6	3	2002	Peoples R China	15	3	2003	Peoples R China	22	3	2004	Peoples R China	11	3	2005	Peoples R China	35	3	2006	Peoples R China	22	3	2007	Peoples R China	46	3	2008	Peoples R China	41	3	2009	Peoples R China	96	3	2010	Peoples R China	80	3	2011	Peoples R China	109	3	2012
4	2000	Canada	6	4	2001	Canada	7	4	2002	Canada	6	4	2003	Canada	4	4	2004	Canada	9	4	2005	Canada	2	4	2006	Canada	5	4	2007	Canada	11	4	2008	Canada	11	4	2009	Canada	10	4	2010	Canada	16	4	2011	Canada	9	4	2012
5	2000	USA	5	5	2001	USA	6	5	2002	USA	16	5	2003	USA	12	5	2004	USA	7	5	2005	USA	6	5	2006	USA	7	5	2007	USA	12	5	2008	USA	3	5	2009	USA	19	5	2010	USA	15	5	2011	Usa	14	5	2012
6	2000			6	2001			6	2002			6	2003			6	2004			6	2005			6	2006			6	2007			6	2008			6	2009	314		6	2010	305		6	2011	313		6	2012
[truncated: 308 more rows]
[truncated: 42 more columns]

## Sheet: Sheet5
2000		2001		2002		2003		2004		2005		2006		2007		2008		2009		2010		2011		2012		2013		2014		2015		2016		2017		2018		2019		2020		2021		2022
[truncated: 6 more rows]

[truncated: 1 more sheets: Sheet6]
